# Supplementary material for: Crystal structure of 1-(cyclo­pentyl­idene­amino)-3-(prop-2-en-1-yl)thio­urea
Source: Acta Crystallogr E Crystallogr Commun. 2015 Nov 11;71(Pt 12):o924–5. doi: 10.1107/S2056989015021003 (PMC4719883; doi:10.1107/S2056989015021003)
Supplement: Supplementary file 1 [file e-71-0o924-sup1.cif]

##############################################################################
#                                                                            #
# This CIF contains the data in a paper accepted for publication in          #
# Acta Crystallographica Section E. It conforms to the requirements of       #
# Notes for Authors for Acta Crystallographica Section E, and has been       #
# peer reviewed under the auspices of the IUCr Commission on Journals.       #
#                                                                            #
# Full details of the Crystallographic Information File format               #
# are given in the paper "The Crystallographic Information File (CIF):       #
# a New Standard Archive File for Crystallography" by S. R. Hall, F. H.      #
# Allen and I. D. Brown [Acta Cryst. (1991), A47, 655-685].                  #
#                                                                            #
# The current version of the core CIF dictionary is obtainable from          #
# ftp://ftp.iucr.org/pub/cif_core.dic.                                       #
#                                                                            #
# Software is freely available for graphical display of the structure(s)     #
# in this CIF. For information consult the CIF software page                 #
# http://www.iucr.org/resources/cif/software.                                #
#                                                                            #
# This file may be used for bona fide research purposes within the           #
# scientific community so long as proper attribution is given to the journal # 
# article from which it was obtained.                                        #
#                                                                            #
##############################################################################
data_global
_audit_creation_method     'PLATON <TABLE ACC> option'
_journal_date_recd_electronic     2015-11-03
_journal_date_accepted     2015-11-05
_journal_name_full     'Acta Crystallographica, Section E'
_journal_year     2015
_journal_volume     71
_journal_issue     12
_journal_page_first     o924
_journal_page_last     o925
_journal_paper_category     HO
_journal_paper_doi     10.1107/S2056989015021003
_journal_coeditor_code     HB7535
_publ_contact_author_name
;
Mustafa R. Albayati
;
_publ_contact_author_address
;
Kirkuk University,
College of Science,
Department of Chemistry,
Kirkuk,
Iraq
;
_publ_contact_author_email     'shaabankamel@yahoo.com'
_publ_contact_author_fax     ?
_publ_contact_author_phone     ?
_publ_section_title
;
Crystal structure of 1-(cyclopentylideneamino)-3-(prop-2-en-1-yl)thiourea
;
loop_
    _publ_author_name
    _publ_author_address
    'Mohamed, Shaaban K.'
;
Faculty of Science & Engineering,
School of Healthcare Science,
Manchester Metropolitan University,
Manchester M1 5GD,
England
Chemistry Department,
Faculty of Science,
Minia University,
61519 El-Minia,
Egypt
;
    'Joel T. Mague'
;
Department of Chemistry,
Tulane University,
New Orleans,
LA 70118,
USA
;
    'Akkurt, Mehmet'
;
Department of Physics,
Faculty of Sciences,
Erciyes University,
38039 Kayseri,
Turkey
;
    'Alaa A. Hassan'
;
Chemistry Department,
Faculty of Science,
Minia University,
61519 El-Minia,
Egypt
;
    'Ahmed T. Abdel-Aziz'
;
Chemistry Department,
Faculty of Science,
Minia University,
61519 El-Minia,
Egypt
;
    'Mustafa R. Albayati'
;
Kirkuk University,
College of Education,
Department of Chemistry,
Kirkuk,
Iraq
;
data_I
_database_code_depnum_ccdc_archive 'CCDC 1435175'
_chemical_name_systematic
;
1-(Cyclopentylideneamino)-3-(prop-2-en-1-yl)thiourea
;
_chemical_name_common     ?
_chemical_formula_moiety     'C9 H15 N3 S'
_chemical_formula_sum     'C9 H15 N3 S'
_chemical_formula_structural     ?
_chemical_formula_iupac     'C9 H15 N3 S'
_chemical_formula_weight     197.30
_chemical_melting_point     ?
_symmetry_cell_setting     tetragonal
_symmetry_space_group_name_H-M     'P 41'
_symmetry_space_group_name_Hall     'P 4w'
loop_
    _symmetry_equiv_pos_site_id
    _symmetry_equiv_pos_as_xyz
    1 x,y,z
    2 -y,x,1/4+z
    3 -x,-y,1/2+z
    4 y,-x,3/4+z
_cell_length_a     9.0124(2)
_cell_length_b     9.0124(2)
_cell_length_c     12.8200(2)
_cell_angle_alpha     90
_cell_angle_beta     90
_cell_angle_gamma     90
_cell_volume     1041.28(5)
_cell_formula_units_Z     4
_cell_measurement_reflns_used     7005
_cell_measurement_theta_min     3.4475
_cell_measurement_theta_max     72.4173
_cell_measurement_temperature     150.(2)
_exptl_crystal_description     block
_exptl_crystal_colour     colourless
_exptl_crystal_size_max     0.212
_exptl_crystal_size_mid     0.158
_exptl_crystal_size_min     0.102
_exptl_crystal_size_rad     ?
_exptl_crystal_density_diffrn     1.259
_exptl_crystal_density_meas     ?
_exptl_crystal_density_method     'Not Measured'
_exptl_crystal_F_000     424
_exptl_absorpt_coefficient_mu     2.423
_exptl_absorpt_correction_type     multi-scan
_exptl_absorpt_process_details
;
(<i>SADABS</i>; Bruker, 2014)
;
_exptl_absorpt_correction_T_min     0.67
_exptl_absorpt_correction_T_max     0.79
_exptl_special_details
;
;
_diffrn_ambient_temperature     150(2)
_diffrn_radiation_type     CuK\a
_diffrn_radiation_wavelength     1.54178
_diffrn_radiation_monochromator     mirror
_diffrn_measurement_device_type     'Bruker D8 VENTURE PHOTON 100 CMOS'
_diffrn_measurement_method     '\w scans'
_diffrn_detector_area_resol_mean     10.4167
_diffrn_reflns_number     7869
_diffrn_reflns_av_R_equivalents     0.0323
_diffrn_reflns_theta_min     4.91
_diffrn_reflns_theta_max     72.41
_diffrn_reflns_theta_full     72.40
_diffrn_measured_fraction_theta_max     0.993
_diffrn_measured_fraction_theta_full     0.993
_diffrn_reflns_limit_h_min     -10
_diffrn_reflns_limit_h_max     11
_diffrn_reflns_limit_k_min     -11
_diffrn_reflns_limit_k_max     11
_diffrn_reflns_limit_l_min     -15
_diffrn_reflns_limit_l_max     15
_diffrn_reflns_reduction_process
;
;
_refine_special_details
;
Refinement on <i>F</i>^2^ for ALL reflections except those flagged by the user
for potential systematic errors. Weighted <i>R</i>-factors <i>wR</i> and all
goodnesses of fit <i>S</i> are based on <i>F</i>^2^, conventional
<i>R</i>-factors <i>R</i> are based on <i>F</i>, with <i>F</i> set to zero for
negative <i>F</i>^2^. The observed criterion of <i>F</i>^2^ > \s(<i>F</i>^2^)
is used only for calculating -<i>R</i>-factor-obs <i>etc</i>. and is not
relevant to the choice of reflections for refinement. <i>R</i>-factors based
on <i>F</i>^2^ are statistically about twice as large as those based on
<i>F</i>, and <i>R</i>-factors based on ALL data will be even larger.
;
_reflns_number_total     1990
_reflns_number_gt     1901
_reflns_threshold_expression     I>2\s(I)
_refine_ls_structure_factor_coef     Fsqd
_refine_ls_matrix_type     full
_refine_ls_R_factor_all     0.0432
_refine_ls_R_factor_gt     0.0412
_refine_ls_wR_factor_gt     0.1074
_refine_ls_wR_factor_ref     0.1092
_refine_ls_goodness_of_fit_ref     1.100
_refine_ls_restrained_S_all     1.100
_refine_ls_number_reflns     1990
_refine_ls_number_parameters     119
_refine_ls_number_restraints     1
_refine_ls_number_constraints     ?
_refine_ls_hydrogen_treatment     constr
_refine_ls_weighting_scheme     calc
_refine_ls_weighting_details
              'w=1/[\s^2^(Fo^2^)+(0.0616P)^2^+0.3211P] where P=(Fo^2^+2Fc^2^)/3'
_atom_sites_solution_hydrogens     mixed
_atom_sites_solution_primary     ?
_atom_sites_solution_secondary     ?
_refine_ls_shift/su_max     0.000
_refine_ls_shift/su_mean     0.000
_refine_diff_density_max     0.700
_refine_diff_density_min     -0.177
_refine_ls_extinction_method     'none'
_refine_ls_abs_structure_details
;
Flack <i>x</i> determined using 826 quotients
[(<i>I</i>^+^)-(<i>I</i>^-^)]/[(<i>I</i>^+^)+(<i>I</i>^-^)]
(Parsons <i>et al.</i>, 2013)
;
_refine_ls_abs_structure_Flack     0.04(3)
loop_
    _atom_type_symbol
    _atom_type_description
    _atom_type_scat_dispersion_real
    _atom_type_scat_dispersion_imag
    _atom_type_scat_source
    C C 0.0181 0.0091 ' International Tables Vol C Tables 4.2.6.8 and 6.1.1.4'
    H H 0.0000 0.0000 ' International Tables Vol C Tables 4.2.6.8 and 6.1.1.4'
    N N 0.0311 0.0180 ' International Tables Vol C Tables 4.2.6.8 and 6.1.1.4'
    S S 0.3331 0.5567 ' International Tables Vol C Tables 4.2.6.8 and 6.1.1.4'
_computing_data_collection
;
<i>APEX2</i> (Bruker, 2014)
;
_computing_cell_refinement
;
<i>SAINT</i> (Bruker, 2014)
;
_computing_data_reduction
;
<i>SAINT</i>  (Bruker, 2014)
;
_computing_structure_solution
;
<i>SHELXT</i> (Sheldrick, 2015a)
;
_computing_structure_refinement
;
<i>SHELXL2014</i> (Sheldrick, 2015b)
;
_computing_molecular_graphics
;
<i>DIAMOND</i> (Brandenburg & Putz, 2012)
;
_computing_publication_material
;
<i>SHELXTL</i> (Sheldrick, 2008)
;
loop_
    _atom_site_type_symbol
    _atom_site_label
    _atom_site_fract_x
    _atom_site_fract_y
    _atom_site_fract_z
    _atom_site_U_iso_or_equiv
    _atom_site_thermal_displace_type
    _atom_site_calc_flag
    _atom_site_refinement_flags
    _atom_site_occupancy
    _atom_site_disorder_assembly
    _atom_site_disorder_group
    S S1 0.50830(11) 0.10489(10) 0.51268(7) 0.0404(3) Uani d . 1.000 . .
    N N1 0.2886(3) 0.4807(3) 0.5217(2) 0.0312(8) Uani d . 1.000 . .
    N N2 0.3701(3) 0.3575(3) 0.5510(2) 0.0325(8) Uani d . 1.000 . .
    N N3 0.3362(3) 0.2660(3) 0.3854(2) 0.0357(9) Uani d . 1.000 . .
    C C1 0.2584(4) 0.5764(4) 0.5926(3) 0.0293(9) Uani d . 1.000 . .
    C C2 0.3050(4) 0.5761(4) 0.7060(3) 0.0339(10) Uani d . 1.000 . .
    C C3 0.2402(4) 0.7223(4) 0.7498(3) 0.0362(10) Uani d . 1.000 . .
    C C4 0.2242(4) 0.8220(4) 0.6547(3) 0.0389(11) Uani d . 1.000 . .
    C C5 0.1737(4) 0.7160(4) 0.5686(3) 0.0359(11) Uani d . 1.000 . .
    C C6 0.3975(4) 0.2491(4) 0.4790(3) 0.0331(10) Uani d . 1.000 . .
    C C7 0.3533(5) 0.1587(5) 0.3012(3) 0.0430(11) Uani d . 1.000 . .
    C C8 0.2503(6) 0.0262(6) 0.3117(4) 0.0617(17) Uani d . 1.000 . .
    C C9 0.1462(7) -0.0066(7) 0.2532(5) 0.079(2) Uani d . 1.000 . .
    H H2A 0.41450 0.57460 0.71240 0.0410 Uiso c RU 1.000 . .
    H H2B 0.26350 0.48910 0.74300 0.0410 Uiso c RU 1.000 . .
    H H2C 0.41060 0.34020 0.61480 0.0390 Uiso d RU 1.000 . .
    H H3A 0.14260 0.70480 0.78310 0.0430 Uiso c RU 1.000 . .
    H H3B 0.30820 0.76700 0.80170 0.0430 Uiso c RU 1.000 . .
    H H3C 0.27400 0.34430 0.37540 0.0430 Uiso d RU 1.000 . .
    H H4A 0.32000 0.86910 0.63660 0.0470 Uiso c RU 1.000 . .
    H H4B 0.14930 0.90050 0.66700 0.0470 Uiso c RU 1.000 . .
    H H5A 0.06530 0.69880 0.57190 0.0430 Uiso c RU 1.000 . .
    H H5B 0.19970 0.75490 0.49880 0.0430 Uiso c RU 1.000 . .
    H H7A 0.45720 0.12310 0.30000 0.0520 Uiso c RU 1.000 . .
    H H7B 0.33340 0.20860 0.23380 0.0520 Uiso c RU 1.000 . .
    H H8 0.26760 -0.03810 0.36910 0.0740 Uiso c RU 1.000 . .
    H H9A 0.12420 0.05410 0.19460 0.0950 Uiso c RU 1.000 . .
    H H9B 0.08830 -0.09250 0.26690 0.0950 Uiso c RU 1.000 . .
loop_
    _atom_site_aniso_label
    _atom_site_aniso_U_11
    _atom_site_aniso_U_22
    _atom_site_aniso_U_33
    _atom_site_aniso_U_12
    _atom_site_aniso_U_13
    _atom_site_aniso_U_23
    S1 0.0529(6) 0.0352(4) 0.0332(4) 0.0076(4) -0.0021(4) -0.0046(4)
    N1 0.0366(14) 0.0334(13) 0.0235(12) -0.0002(11) -0.0003(12) 0.0003(12)
    N2 0.0433(16) 0.0325(15) 0.0217(12) 0.0033(12) -0.0040(12) -0.0021(11)
    N3 0.0413(17) 0.0387(17) 0.0272(15) 0.0005(12) -0.0016(13) -0.0047(12)
    C1 0.0316(16) 0.0328(17) 0.0236(16) -0.0033(13) 0.0013(13) 0.0030(13)
    C2 0.0415(19) 0.0357(18) 0.0245(17) 0.0010(15) -0.0038(14) 0.0002(13)
    C3 0.0379(18) 0.0401(18) 0.0307(17) -0.0040(14) 0.0039(15) -0.0051(15)
    C4 0.047(2) 0.0338(18) 0.036(2) 0.0042(15) 0.0050(17) -0.0026(15)
    C5 0.0389(18) 0.0392(19) 0.0297(18) 0.0042(15) -0.0013(14) 0.0033(15)
    C6 0.0372(17) 0.0361(18) 0.0260(16) -0.0053(13) 0.0023(14) -0.0018(13)
    C7 0.044(2) 0.055(2) 0.0299(17) -0.0055(17) 0.0020(15) -0.0131(17)
    C8 0.065(3) 0.061(3) 0.059(3) -0.002(2) 0.005(2) -0.018(2)
    C9 0.075(3) 0.090(4) 0.073(4) -0.040(3) 0.019(3) -0.028(3)
_geom_special_details
;
Bond distances, angles <i>etc</i>. have been calculated using the rounded
fractional coordinates. All su's are estimated from the variances of the
(full) variance-covariance matrix. The cell e.s.d.'s are taken into account in
the estimation of distances, angles and torsion angles
;
loop_
    _geom_bond_atom_site_label_1
    _geom_bond_atom_site_label_2
    _geom_bond_site_symmetry_1
    _geom_bond_site_symmetry_2
    _geom_bond_distance
    _geom_bond_publ_flag
    S1 C6 . . 1.695(4) no
    N1 N2 . . 1.383(4) no
    N1 C1 . . 1.282(5) no
    N2 C6 . . 1.367(5) no
    N3 C6 . . 1.330(5) no
    N3 C7 . . 1.457(5) no
    C1 C2 . . 1.513(5) no
    C1 C5 . . 1.503(5) no
    C2 C3 . . 1.547(5) no
    N2 H2C . . 0.9100 no
    C3 C4 . . 1.521(5) no
    N3 H3C . . 0.9100 no
    C4 C5 . . 1.529(5) no
    C7 C8 . . 1.519(7) no
    C8 C9 . . 1.237(8) no
    C2 H2A . . 0.9900 no
    C2 H2B . . 0.9900 no
    C3 H3A . . 0.9900 no
    C3 H3B . . 0.9900 no
    C4 H4A . . 0.9900 no
    C4 H4B . . 0.9900 no
    C5 H5A . . 0.9900 no
    C5 H5B . . 0.9900 no
    C7 H7A . . 0.9900 no
    C7 H7B . . 0.9900 no
    C8 H8 . . 0.9500 no
    C9 H9A . . 0.9500 no
    C9 H9B . . 0.9500 no
loop_
    _geom_angle_atom_site_label_1
    _geom_angle_atom_site_label_2
    _geom_angle_atom_site_label_3
    _geom_angle_site_symmetry_1
    _geom_angle_site_symmetry_2
    _geom_angle_site_symmetry_3
    _geom_angle
    _geom_angle_publ_flag
    N2 N1 C1 . . . 117.4(3) no
    N1 N2 C6 . . . 119.1(3) no
    C6 N3 C7 . . . 123.3(3) no
    N1 C1 C2 . . . 128.4(3) no
    N1 C1 C5 . . . 121.7(3) no
    C2 C1 C5 . . . 109.8(3) no
    C1 C2 C3 . . . 104.0(3) no
    N1 N2 H2C . . . 127.00 no
    C6 N2 H2C . . . 114.00 no
    C2 C3 C4 . . . 104.4(3) no
    C6 N3 H3C . . . 118.00 no
    C7 N3 H3C . . . 118.00 no
    C3 C4 C5 . . . 103.8(3) no
    C1 C5 C4 . . . 102.9(3) no
    S1 C6 N2 . . . 118.9(3) no
    N2 C6 N3 . . . 116.9(3) no
    S1 C6 N3 . . . 124.2(3) no
    N3 C7 C8 . . . 113.1(3) no
    C7 C8 C9 . . . 126.7(5) no
    C1 C2 H2A . . . 111.00 no
    C1 C2 H2B . . . 111.00 no
    C3 C2 H2A . . . 111.00 no
    C3 C2 H2B . . . 111.00 no
    H2A C2 H2B . . . 109.00 no
    C2 C3 H3A . . . 111.00 no
    C2 C3 H3B . . . 111.00 no
    C4 C3 H3A . . . 111.00 no
    C4 C3 H3B . . . 111.00 no
    H3A C3 H3B . . . 109.00 no
    C3 C4 H4A . . . 111.00 no
    C3 C4 H4B . . . 111.00 no
    C5 C4 H4A . . . 111.00 no
    C5 C4 H4B . . . 111.00 no
    H4A C4 H4B . . . 109.00 no
    C1 C5 H5A . . . 111.00 no
    C1 C5 H5B . . . 111.00 no
    C4 C5 H5A . . . 111.00 no
    C4 C5 H5B . . . 111.00 no
    H5A C5 H5B . . . 109.00 no
    N3 C7 H7A . . . 109.00 no
    N3 C7 H7B . . . 109.00 no
    C8 C7 H7A . . . 109.00 no
    C8 C7 H7B . . . 109.00 no
    H7A C7 H7B . . . 108.00 no
    C7 C8 H8 . . . 117.00 no
    C9 C8 H8 . . . 117.00 no
    C8 C9 H9A . . . 120.00 no
    C8 C9 H9B . . . 120.00 no
    H9A C9 H9B . . . 120.00 no
loop_
    _geom_torsion_atom_site_label_1
    _geom_torsion_atom_site_label_2
    _geom_torsion_atom_site_label_3
    _geom_torsion_atom_site_label_4
    _geom_torsion_site_symmetry_1
    _geom_torsion_site_symmetry_2
    _geom_torsion_site_symmetry_3
    _geom_torsion_site_symmetry_4
    _geom_torsion
    _geom_torsion_publ_flag
    C1 N1 N2 C6 . . . . 176.4(3) no
    N2 N1 C1 C2 . . . . 2.3(5) no
    N2 N1 C1 C5 . . . . 178.5(3) no
    N1 N2 C6 S1 . . . . 175.4(2) no
    N1 N2 C6 N3 . . . . -3.5(5) no
    C7 N3 C6 S1 . . . . 2.2(5) no
    C7 N3 C6 N2 . . . . -179.0(3) no
    C6 N3 C7 C8 . . . . 80.2(5) no
    N1 C1 C2 C3 . . . . 177.8(4) no
    C5 C1 C2 C3 . . . . 1.3(4) no
    N1 C1 C5 C4 . . . . -154.9(3) no
    C2 C1 C5 C4 . . . . 21.9(4) no
    C1 C2 C3 C4 . . . . -24.2(4) no
    C2 C3 C4 C5 . . . . 38.1(3) no
    C3 C4 C5 C1 . . . . -36.6(3) no
    N3 C7 C8 C9 . . . . 113.4(6) no
loop_
    _geom_hbond_atom_site_label_D
    _geom_hbond_atom_site_label_H
    _geom_hbond_atom_site_label_A
    _geom_hbond_site_symmetry_A
    _geom_hbond_distance_DH
    _geom_hbond_distance_HA
    _geom_hbond_distance_DA
    _geom_hbond_angle_DHA
    _geom_hbond_publ_flag
    N2 H2C N1 2_655 0.91 2.29 3.194(4) 177 yes
    N3 H3C N1 . 0.91 2.25 2.642(4) 106 yes
    N3 H3C S1 4_564 0.91 2.49 3.310(3) 151 yes
    C3 H3A S1 2_555 0.99 2.86 3.663(4) 139 yes
_shelx_hkl_file
;
   1   0   0 1295.17   69.19
  -1   0   0 1373.76   69.19
   0  -1   0 1393.86   69.39
   0   1   0 1345.17   69.29
   1  -1   0   96.99    5.20
  -1  -1   0   95.79    5.20
   1   1   0  101.99    5.20
  -1   1   0  104.19    5.30
   1  -2   0 6030.30  311.37
  -1   2   0 6188.38  311.37
  -2  -1   0 6045.40  311.07
   0   2   0 2360.06  118.69
   2   0   0 2150.78  118.59
   0  -2   0 2461.35  118.79
  -2   0   0 2319.37  118.59
   1   2   0  164.18    8.60
   2  -1   0  156.48    8.60
  -2   1   0  166.78    8.60
  -1  -2   0  164.48    8.60
   2  -2   0    2.30    0.70
  -2  -2   0    1.90    0.70
  -2   2   0    2.10    0.80
  -2   3   0  289.47   16.10
  -3  -2   0  317.87   15.90
   2  -3   0  303.77   16.10
  -1   3   0 2586.24  135.09
  -3  -1   0 2636.04  134.99
  -3  -1   0 2659.83  134.99
   1  -3   0 2682.63  135.09
  -3   0   0   13.40    1.30
   0  -3   0   12.90    1.40
   0   3   0   14.90    1.40
   3   0   0   12.40    1.10
   1   3   0   62.89    3.80
  -1  -3   0   68.79    3.80
   3  -1   0   61.49    3.70
  -3   1   0   64.59    3.80
  -2  -3   0 1540.55   77.59
   2   3   0 1488.05   77.59
  -3   2   0 1471.45   77.59
   3  -2   0 1596.74   78.09
   3  -2   0 1468.25   77.59
  -3   3   0   12.00    2.40
   3  -3   0   13.80    2.40
   3  -3   0   11.50    1.80
  -3  -3   0   13.10    1.80
   3  -4   0    6.70    2.70
  -4  -3   0    7.00    1.70
   3  -4   0    4.40    2.20
  -4  -3   0    6.10    2.20
  -4  -2   0  469.15   23.40
  -4  -2   0  461.95   23.50
   2  -4   0  457.15   23.70
  -2   4   0  403.86   23.70
  -1   4   0  311.47   16.90
   4   1   0  306.17   17.00
  -4  -1   0  322.37   16.60
  -4  -1   0  320.77   16.60
   1  -4   0  315.87   16.70
   4   0   0  271.67   14.10
   0  -4   0  262.07   13.80
  -4   0   0  247.68   13.70
   0   4   0  250.17   13.90
   1   4   0  804.52   43.60
  -1  -4   0  888.71   43.70
   4  -1   0  810.82   43.50
  -4   1   0  847.32   43.60
   4  -1   0  864.31   43.90
  -2  -4   0   14.60    2.00
   2   4   0   11.50    2.80
   4  -2   0   15.20    2.40
  -4   2   0   15.80    2.60
   4  -2   0   15.80    2.10
   4  -3   0   24.10    3.10
   4  -3   0   26.50    2.90
  -3  -4   0   23.70    2.90
  -4  -4   0  181.48   10.60
   4   4   0  177.38   10.60
   4  -4   0  198.98   10.50
   4   4   0  179.48   10.20
   4  -4   0  166.98   10.50
   4   4   0  166.28   10.40
  -4   5   0   36.50    4.50
   4  -5   0   40.00    4.40
   5   4   0   37.60    4.00
   5   4   0   34.20    4.80
   5   4   0   40.00    4.40
   5   4   0   31.80    6.20
   4  -5   0   40.10    4.10
   5   3   0  396.36   22.30
   5   3   0  418.76   22.20
   3  -5   0  442.16   22.60
  -3   5   0  410.46   22.10
  -5  -2   0  987.80   50.79
   5   2   0  878.71   50.99
   2  -5   0 1081.79   51.69
  -5  -2   0  978.20   50.99
   5   1   0  483.05   25.20
  -5  -1   0  480.05   24.90
   1  -5   0  475.75   25.20
  -5  -1   0  455.15   25.00
  -5   0   0  637.94   33.70
   0  -5   0  633.84   33.90
   5   0   0  667.63   34.00
  -1  -5   0   11.80    2.80
   5  -1   0   12.00    2.80
   5  -1   0   10.00    2.40
   5  -2   0  872.71   46.90
   5  -2   0  863.91   46.70
   2   5   0  992.50   47.20
  -2  -5   0  864.71   46.80
   5  -3   0  416.36   20.70
   5  -3   0  366.26   20.90
  -3  -5   0  388.36   21.00
   3   5   0  376.16   20.30
   3   5   0  361.46   20.20
   3   5   0  393.36   20.20
   5  -3   0  371.36   20.40
   5  -3   0  360.76   20.50
   5  -4   0    1.70    2.00
   5  -4   0    0.40    1.80
   4   5   0   -1.60    3.50
   4   5   0    2.90    1.90
   4   5   0    3.50    2.10
   5   5   0  311.37   16.10
   5   5   0  296.57   16.60
   5  -5   0  289.77   16.60
   5   5   0  275.97   16.90
   5  -5   0  297.87   16.30
   6   5   0    4.20    3.30
   6   5   0    1.50    2.10
   6   5   0    3.70    2.00
   5  -6   0    0.50    3.00
   6   5   0    2.90    2.10
  -5   6   0    0.70    1.80
   6   4   0  320.47   17.60
   6   4   0  330.07   18.50
   4  -6   0  319.87   18.30
   6   4   0  323.77   18.00
   6   4   0  331.57   17.60
  -4   6   0  327.37   17.60
   6   3   0   -0.70    2.70
  -3   6   0   -0.70    1.80
   6   3   0    1.80    2.30
   6   3   0    0.70    2.50
  -2   6   0   35.80    3.70
   6   2   0   34.10    5.30
   6   2   0   34.50    5.00
   6   2   0   37.90    4.70
  -1   6   0  271.17   15.30
   6   1   0  278.97   15.70
  -1   6   0  257.97   15.70
  -1   6   0  272.87   15.80
   6   1   0  315.97   16.00
   6   1   0  303.67   15.90
   6   0   0    0.60    1.80
   0   6   0    1.50    3.00
   6   0   0   -2.60    2.80
   0   6   0    1.10    1.80
   1   6   0  368.36   19.70
   1   6   0  339.07   20.30
   1   6   0  353.16   19.50
   1   6   0  375.56   19.70
   6  -1   0  372.66   19.80
   6  -1   0  362.26   20.00
   6  -1   0  394.36   20.10
   2   6   0  124.49    7.50
   6  -2   0  120.59    8.10
   2   6   0  119.29    7.50
   2   6   0  127.69    7.60
   6  -2   0  119.79    7.70
   6  -2   0  122.49    7.70
   2   6   0  111.59    9.10
   3   6   0   43.90    4.00
   3   6   0   43.80    4.00
   3   6   0   37.40    3.90
   6  -3   0   41.20    4.00
   6  -3   0   43.90    4.40
   6  -4   0   76.39    6.00
   4   6   0   79.99    5.70
   4   6   0   77.29    5.50
   6  -4   0   83.79    5.90
   4   6   0   85.39    5.70
   5   6   0   75.69    5.50
   5   6   0   74.79    5.40
   6  -5   0   80.39    6.70
   6  -5   0   72.49    6.00
   5   6   0   81.19    5.60
  -6   6   0   48.30    4.20
   6   6   0   45.90    4.20
   6   6   0   42.60    4.40
   6  -6   0   47.90    5.30
   6   6   0   45.80    3.90
   7   6   0    2.80    1.80
   7   6   0    4.60    2.40
   7   6   0    2.70    2.00
  -6   7   0    4.90    2.00
   7   5   0   56.39    5.00
  -5   7   0   62.29    4.70
   7   5   0   73.39    5.90
   7   5   0   64.79    4.90
   7   4   0  260.67   14.50
   7   4   0  252.17   15.10
   7   4   0  269.07   14.50
  -4   7   0  266.07   14.40
   7   3   0    4.20    3.30
  -3   7   0    4.60    1.70
   7   3   0    1.90    2.20
   7   3   0    3.80    2.50
  -3   7   0    1.30    2.00
  -2   7   0    2.50    2.30
  -2   7   0    2.50    1.70
   7   2   0    2.90    2.10
   7   2   0   -0.20    3.30
   7   2   0    4.30    2.40
   7   1   0   13.00    3.50
   7   1   0    7.20    2.70
  -1   7   0    6.70    2.30
  -1   7   0    8.10    2.80
  -1   7   0    7.40    2.60
   0   7   0    1.10    2.80
   0   7   0   -5.80    3.10
   7   0   0   -0.40    2.20
   0   7   0    1.70    2.00
   7   0   0   -0.10    2.30
   7   0   0    1.90    2.50
   0   7   0   -1.80    2.70
   1   7   0  108.39    6.90
   1   7   0  115.09    7.30
   7  -1   0  100.19    7.70
   7  -1   0  110.79    7.30
   1   7   0  114.69    8.40
   1   7   0  112.69    7.20
   7  -1   0  107.59    7.50
   2   7   0    5.20    2.20
   7  -2   0    1.30    1.90
   7  -2   0    3.20    2.20
   2   7   0    2.40    1.80
   2   7   0    3.20    1.90
   7  -2   0    4.70    2.80
   3   7   0    2.00    2.00
   7  -3   0    4.50    2.00
   7  -3   0    3.00    2.10
   3   7   0    3.40    1.60
   7  -4   0   22.90    3.80
   4   7   0   28.10    3.60
   7  -4   0   28.40    4.80
   4   7   0   23.80    3.30
   4   7   0   26.20    3.30
   7  -5   0    2.40    1.90
   5   7   0   10.80    3.00
   5   7   0    3.20    1.70
  -7   5   0    5.20    2.20
   5   7   0    3.00    1.80
   7  -5   0    3.20    2.50
   6   7   0   48.00    4.00
  -7   6   0   45.50    4.00
   7  -6   0   35.10    4.80
   6   7   0   38.20    3.90
   7   7   0    4.40    2.00
   7   7   0   10.80    2.80
   7   7   0    6.60    2.10
  -7   7   0   10.70    2.90
  -7   8   0   -0.50    1.70
   8   7   0   -2.10    2.30
   8   7   0    1.10    1.40
  -7   8   0   -0.80    1.20
  -6   8   0    3.10    1.50
  -6   8   0    5.40    1.60
   8   6   0    2.90    2.00
   8   6   0    3.60    1.70
  -5   8   0   12.40    3.00
  -5   8   0    8.10    1.90
   8   5   0   15.20    3.50
   8   5   0    8.20    2.20
  -4   8   0   20.70    3.00
   8   4   0   22.60    3.90
   8   4   0    8.60    4.40
  -4   8   0   15.50    3.50
   8   4   0   33.00    5.50
   8   3   0   11.90    4.00
   8   3   0   15.00    4.50
  -3   8   0    5.70    2.10
  -3   8   0    9.70    2.70
  -2   8   0    4.70    1.60
  -2   8   0    4.70    2.30
   8   2   0    5.60    2.40
   8   2   0    3.70    2.50
   8   1   0   66.19    5.40
   8   1   0   57.99    5.80
  -1   8   0   60.09    4.50
   8   1   0   63.79    5.60
  -1   8   0   59.79    6.00
   0   8   0  266.57   14.70
   8   0   0  275.87   15.20
   0   8   0  264.17   15.30
   0   8   0  268.97   14.80
   8   0   0  272.27   14.90
   8   0   0  261.67   15.50
   8  -1   0   30.10    4.00
   8  -1   0   32.90    4.80
   1   8   0   28.90    4.00
   1   8   0   28.60    3.40
   8  -1   0   32.20    3.90
   1   8   0   27.00    3.60
   1   8   0   29.80    7.00
   8  -2   0  138.19    9.20
   2   8   0  145.29    8.70
   2   8   0  151.58    8.60
   2   8   0  147.99    8.90
   8  -2   0  145.39    9.40
   8  -2   0  154.28    9.00
   3   8   0   24.10    2.90
   3   8   0   19.80    3.00
   3   8   0   15.60    3.30
   8  -3   0   15.10    3.50
   8  -3   0   22.50    3.60
   8  -4   0   64.39    5.10
   4   8   0   58.79    4.90
   8  -4   0   53.59    5.20
   4   8   0   56.69    4.30
   4   8   0   56.19    4.30
  -8   5   0   10.40    3.30
   5   8   0    4.90    1.80
   5   8   0    4.80    1.50
   8  -5   0    7.00    2.70
   5   8   0    8.10    2.50
  -8   6   0    1.60    1.90
   6   8   0    0.40    1.50
   6   8   0    1.40    1.50
   8  -6   0    0.70    2.80
   6   8   0    1.50    1.20
   7   8   0   11.70    1.80
  -8   7   0   16.30    2.20
   7   8   0   10.70    2.80
  -6   9   0    4.70    1.70
  -6   9   0    3.00    1.60
  -5   9   0    2.40    1.40
  -5   9   0   -1.90    1.50
   9   4   0   67.59    5.80
  -4   9   0   69.09    4.50
  -4   9   0   65.99    5.10
  -3   9   0   49.40    4.60
   9   3   0   34.40    4.80
   9   3   0   38.80    4.90
  -3   9   0   52.29    3.70
   9   2   0    0.90    2.70
   9   2   0    1.90    2.00
  -2   9   0    0.50    2.20
   9   1   0   19.20    5.10
   9   1   0   21.20    4.50
  -1   9   0   17.00    4.80
  -1   9   0   21.70    2.70
   9   0   0   14.40    4.50
   0   9   0   18.30    2.70
   9   0   0   14.30    3.30
   9   0   0   14.90    4.00
   9  -1   0  246.88   14.90
   9  -1   0  263.07   14.20
   1   9   0  267.27   13.90
   1   9   0  242.78   15.40
   9  -2   0   77.49    6.10
   2   9   0   82.49    6.70
   2   9   0   78.89    5.40
   3   9   0   13.50    2.50
   3   9   0   17.80    2.50
   9  -3   0   13.40    3.40
   9  -3   0   13.40    2.90
   3   9   0   14.90    2.70
   9  -4   0    8.30    3.30
  -9   4   0   13.80    4.10
   4   9   0    9.00    2.20
   9  -4   0   10.10    2.60
   4   9   0   11.40    2.30
   4   9   0   10.20    2.30
   5   9   0    7.90    2.20
   9  -5   0    8.70    3.40
   6   9   0   62.29    4.00
   6   9   0   68.89    4.30
  -4  10   0    1.30    1.40
  -3  10   0  167.78    9.20
  -2  10   0   79.49    5.60
  10   2   0  101.09    8.20
  -1  10   0   14.30    2.20
  10   1   0   12.20    3.30
   1 -10   0   19.70    4.30
  10   0   0   14.90    5.00
   0  10   0   16.90    2.30
  10   0   0   13.10    3.00
  10  -1   0    0.60    1.30
  10  -1   0   -0.30    2.80
   1  10   0    0.40    1.30
  10  -2   0    6.40    2.40
  10  -2   0   -0.80    2.60
   2  10   0    2.60    2.20
   2  10   0    3.80    1.50
  10  -3   0   63.39    5.70
   3  10   0   78.69    4.60
  10  -3   0   79.19    4.90
   3  10   0   77.89    4.70
   4  10   0  102.59    5.80
  10  -4   0   87.69    6.70
   4  10   0  109.29    6.10
  -1  11   0   18.30    1.90
   0  11   0   14.10    1.80
   1  11   0   36.70    2.60
   0   0  -1    0.60    0.20
   0   1  -1  577.44   30.80
  -1   0  -1  577.34   30.90
   0  -1  -1  583.24   30.80
   1   0   1  600.64   30.80
   0   1   1  615.84   30.80
   0  -1   1  619.24   30.80
  -1   0   1  621.94   30.70
   1   1  -1  473.85   27.10
  -1   1  -1  483.45   27.20
  -1  -1  -1  495.55   27.20
   1  -1  -1  489.75   27.20
  -1  -1   1  603.84   27.20
  -1   1   1  587.04   27.20
   1  -1   1  561.64   27.30
  -2  -1  -1 4107.39  206.58
  -2  -1  -1 4009.30  206.68
   1  -2  -1 4027.30  206.68
  -1   2  -1 4072.99  206.78
   1  -2   1 4053.79  206.98
  -2  -1   1 4012.70  206.48
  -1   2   1 4015.50  206.78
   0  -2  -1  963.70   45.30
  -2   0  -1  937.11   45.30
   2   0  -1  845.72   45.20
   0   2  -1  951.50   45.30
   2   0   1  808.62   45.30
   0  -2   1  848.72   45.30
   0   2   1  868.41   45.30
  -2   0   1  834.72   45.20
  -1  -2  -1  260.87   15.00
   2  -1  -1  247.78   14.90
   1   2  -1  255.97   14.90
  -2   1  -1  263.57   15.00
  -2   1   1  311.47   14.90
  -1  -2   1  331.27   15.00
   2  -1   1  313.87   15.10
   1   2   1  319.17   15.10
  -2   2  -1 3791.12  186.18
  -2  -2  -1 3629.54  186.18
   2  -2  -1 3522.55  186.28
   2   2  -1 3663.93  185.98
   2  -2   1 3561.24  186.28
  -2   2   1 3648.14  186.08
  -2  -2   1 3695.93  186.08
   2  -3  -1 1105.49   54.29
  -3  -2  -1 1066.89   54.19
  -3  -2  -1 1052.69   54.29
  -2   3  -1 1087.59   54.39
  -2   3   1  981.80   54.29
  -3  -2   1 1032.90   54.09
  -3  -1  -1  526.05   24.60
  -3  -1  -1  493.25   24.50
   1  -3  -1  519.85   24.60
  -1   3  -1  514.85   24.70
  -3  -1   1  430.36   24.40
  -3  -1   1  430.06   24.30
   1  -3   1  439.16   24.60
  -1   3   1  434.86   24.60
   0   3  -1  889.81   44.90
   0  -3  -1  879.41   45.00
  -3   0  -1  855.71   44.90
   0  -3   1  868.21   44.90
   3   0   1  847.42   44.80
   0   3   1  876.71   44.90
  -3   0   1  886.51   44.70
   1   3  -1  637.94   35.70
  -3   1  -1  678.33   35.70
  -1  -3  -1  669.73   35.70
   3  -1  -1  604.44   35.60
   3  -1   1  717.43   35.80
  -3   1   1  732.33   35.60
   1   3   1  726.33   35.80
  -1  -3   1  770.32   35.70
   2   3  -1   62.59    3.70
  -3   2  -1   63.59    3.80
   3  -2  -1   56.79    4.10
   3  -2  -1   58.49    3.60
   3  -3  -1 2409.76  118.39
   3  -3  -1 2359.46  118.19
  -3  -3  -1 2417.66  118.19
  -3   3  -1 2249.47  118.29
  -3  -3   1 2295.97  117.99
   3  -3   1 2302.17  118.29
  -3   3   1 2104.69  118.19
   3  -4  -1  235.88   12.30
  -4  -3  -1  235.08   12.10
  -4  -3  -1  224.18   12.60
   3  -4  -1  230.58   12.20
  -4  -3   1  205.58   11.80
   3  -4   1  200.28   12.20
  -4  -3   1  203.38   12.00
   3  -4   1  203.28   12.20
  -4  -2  -1  722.33   38.60
   2  -4  -1  688.83   38.70
   2  -4  -1  732.93   38.60
  -4  -2  -1  732.73   38.50
  -2   4   1  708.73   38.70
   2  -4   1  797.72   38.70
   4   2   1  766.22   38.90
  -4  -2   1  732.23   38.50
  -4  -2   1  801.72   38.30
   4   1  -1  305.77   18.30
  -4  -1  -1  331.87   18.10
   1  -4  -1  324.77   18.10
  -1   4  -1  308.97   18.20
  -4  -1  -1  323.87   18.00
  -4  -1   1  365.26   17.90
  -1   4   1  345.97   18.20
   4   1   1  376.46   18.50
   1  -4   1  375.36   18.20
  -4  -1   1  358.16   17.80
  -4   0  -1  484.65   25.50
   0  -4  -1  508.85   25.50
   4   0  -1  490.05   25.70
   0   4  -1  459.75   25.50
   4   0   1  522.55   25.80
  -4   0   1  471.35   25.20
   0  -4   1  489.85   25.50
   0   4   1  470.45   25.50
  -4   1  -1  146.09    8.40
   4  -1  -1  145.09    8.50
   1   4  -1  139.69    8.40
   4  -1  -1  137.59    8.10
  -1  -4  -1  142.79    8.30
   4  -1   1  158.28    8.70
   1   4   1  146.29    8.40
  -4   1   1  153.98    8.20
  -1  -4   1  158.98    8.30
   4  -1   1  165.48    8.30
   4  -2  -1  137.79    7.60
  -2  -4  -1  152.78    7.70
   2   4  -1  140.49    7.80
   4  -2  -1  146.19    7.90
  -4   2  -1  137.69    7.90
  -2  -4   1  125.39    7.60
   4  -2   1  126.89    7.90
  -4   2   1  120.09    7.70
   4  -2   1  114.99    7.60
  -3  -4  -1  232.48   12.30
   4  -3  -1  230.38   12.40
   4  -3  -1  224.08   12.30
  -3  -4   1  216.08   12.10
   4  -3   1  229.98   12.50
   4  -3   1  221.98   12.40
  -4   3   1  188.78   12.50
   4  -4  -1  184.38   11.50
   4  -4  -1  193.78   11.90
  -4  -4  -1  207.48   11.80
   4   4  -1  184.88   11.80
   4   4  -1  182.28   11.20
   4  -4  -1  212.68   11.40
   4   4  -1  195.58   11.20
  -4  -4   1  200.88   11.60
   4  -4   1  208.98   11.50
   4   4   1  202.28   11.10
   4   4   1  190.28   11.40
   4  -4   1  196.98   11.50
   4   4   1  206.58   12.30
  -4   5  -1   32.00    4.40
   5   4  -1   31.70    4.90
   5   4  -1   34.80    4.10
   5   4  -1   36.90    5.10
   4  -5  -1   32.90    4.50
   5   4  -1   31.80    4.10
   4  -5  -1   32.40    3.90
   5   4   1   28.60    4.30
   4  -5   1   34.90    4.20
   4  -5   1   34.20    4.20
   5   4   1   33.40    3.80
   5   4   1   35.60    4.70
   5   3  -1  184.88   11.10
   5   3  -1  193.18   11.40
  -3   5  -1  186.48   11.20
   3  -5  -1  176.58   11.50
  -5  -3  -1  215.48   11.90
   3  -5  -1  213.08   11.50
   5   3  -1  196.68   11.60
   5   3   1  197.68   11.20
   5   3   1  190.88   11.80
   5   3   1  181.38   11.60
   3  -5   1  206.98   11.60
  -3   5   1  203.78   11.20
  -5  -2  -1  151.78    9.40
   2  -5  -1  142.39    9.70
   2  -5  -1  171.98   10.20
   5   2  -1  146.29    9.80
  -5  -2   1  166.48    9.90
   5   2   1  185.78    9.90
  -2   5   1  159.08    9.40
   5   1  -1   33.10    3.80
   1  -5  -1   35.40    3.60
  -5  -1  -1   33.80    4.50
  -5  -1  -1   35.50    3.40
  -5  -1   1   35.60    3.40
   5   1   1   34.80    3.70
  -5  -1   1   36.20    3.10
   1  -5   1   34.00    3.70
   0  -5  -1  355.06   18.90
   5   0  -1  373.36   19.00
  -5   0  -1  323.87   19.00
   0  -5   1  351.96   19.00
  -5   0   1  328.37   18.60
   5   0   1  376.56   19.10
  -1  -5  -1   12.80    3.00
   5  -1  -1   16.50    2.50
  -1  -5   1   20.30    3.10
   5  -1   1   22.20    3.20
   5  -1   1   19.50    2.60
  -5   1   1   19.80    3.20
   2   5  -1  455.75   25.60
   5  -2  -1  454.85   25.80
   2   5  -1  482.75   25.80
  -2  -5  -1  494.65   26.00
   5  -2  -1  515.55   26.00
   5  -2  -1  501.55   25.80
  -2  -5   1  491.55   25.90
  -5   2   1  444.46   25.90
   5  -2   1  480.75   26.40
   5  -2   1  507.95   26.00
   2   5   1  476.25   25.80
   5  -2   1  528.55   26.10
   5  -3  -1  149.99    8.10
   3   5  -1  138.69    8.10
   5  -3  -1  135.19    8.20
   3   5  -1  132.99    7.80
   3   5  -1  131.69    9.00
   5  -3  -1  142.99    9.00
   3   5  -1  150.88    7.90
   5  -3  -1  134.19    8.20
   5  -3   1  115.59    8.20
   3   5   1  108.99    7.90
   3   5   1  114.99    7.70
   3   5   1  117.79    8.00
   5  -3   1  127.19    8.00
  -3  -5   1  119.69    8.80
   4   5  -1  109.09    7.40
   5  -4  -1  113.89    7.50
   4   5  -1   95.59    8.10
   4   5  -1  111.79    7.20
   4   5  -1  123.29    7.30
   5  -4  -1  115.19    7.60
   4   5   1  123.29    7.10
   5  -4   1  120.09    7.60
   4   5   1  117.59    7.30
   5  -4   1  118.99    7.50
   4   5   1  116.59    7.50
   5   5  -1  100.59    7.60
  -5   5  -1  101.79    7.10
   5  -5  -1  104.89    7.00
   5   5  -1  105.29    6.60
   5  -5  -1   96.99    6.90
   5   5  -1  101.89    9.20
   5   5  -1  102.49    6.60
   5   5   1  106.69    6.50
   5  -5   1  100.69    6.90
   5   5   1  100.39    7.60
   5  -5   1  107.89    7.30
   6   5  -1   26.90    3.60
   5  -6  -1   24.80    4.30
   6   5  -1   23.40    3.60
   6   5  -1   32.40    4.70
  -5   6  -1   27.00    3.80
   6   5  -1   27.50    4.90
   6   5   1   21.80    3.90
  -5   6   1   29.60    3.50
   6   5   1   27.30    4.10
   6   5   1   28.00    3.50
   5  -6   1   31.10    4.90
   4  -6  -1  151.78    9.80
   6   4  -1  151.68    9.30
   6   4  -1  159.48    9.70
  -4   6  -1  156.88    9.20
   6   4  -1  151.98   12.30
   6   4  -1  153.28    9.10
   6   4   1  163.48    9.70
  -4   6   1  162.58    9.10
   6   4   1  163.28    9.20
   4  -6   1  155.88   10.20
   6   4   1  127.59   10.10
   6   3  -1  126.19    8.00
   6   3  -1  121.79    8.40
   3  -6  -1  121.79    8.70
  -3   6  -1  126.29    7.90
   6   3  -1  128.09    8.40
   6   3   1  122.49    8.80
   6   3   1  122.19    9.50
   6   3   1  133.39    8.40
  -3   6   1  141.49    7.80
   6   3   1  149.49    8.40
  -2   6  -1   31.10    3.70
   6   2  -1   21.30    4.00
   6   2  -1   23.80    4.60
   6   2  -1   20.60    4.20
   6   2   1   39.00    4.70
   6   2   1   33.10    5.30
  -2   6   1   36.60    3.40
  -1   6  -1  238.88   13.50
  -1   6  -1  245.98   13.30
   6   1  -1  238.28   13.60
  -1   6  -1  236.88   13.60
   6   1  -1  268.57   13.80
   6   1  -1  225.08   13.40
   6   1   1  244.48   13.90
  -1   6   1  254.17   13.20
  -1   6   1  228.38   13.80
   6   1   1  231.78   14.00
  -1   6   1  227.58   14.30
   6   0  -1  161.58    9.20
   0   6  -1  158.28    9.20
   0   6  -1  172.38   10.80
   6   0  -1  169.08    9.20
   6   0  -1  150.88    9.20
   0   6  -1  142.39    9.50
   0   6  -1  161.38    8.90
   0   6   1  140.39    9.10
   0   6   1  140.69    8.80
   6   0   1  143.99   11.30
   0   6   1  140.69    9.60
   6   0   1  132.29    9.70
   6   0   1  154.88    9.20
   6  -1  -1   53.99    4.70
   1   6  -1   53.59    5.50
   1   6  -1   44.50    5.00
   1   6  -1   52.79    4.10
   6  -1  -1   51.19    4.10
   1   6  -1   57.69    4.40
   6  -1  -1   53.29    5.00
   6  -1   1   39.40    4.90
   1   6   1   41.90    4.10
   6  -1   1   37.40    6.70
   6  -1   1   42.30    4.00
   1   6   1   42.70    4.30
   1   6   1   38.30    4.70
   6  -2  -1  365.26   20.10
   2   6  -1  372.06   19.90
   6  -2  -1  360.46   20.10
   2   6  -1  350.06   20.40
   2   6  -1  393.26   20.10
   2   6  -1  360.76   20.00
   6  -2  -1  376.56   20.50
   6  -2   1  379.66   20.20
   2   6   1  399.56   20.00
   6  -2   1  403.46   20.60
   2   6   1  376.76   20.00
   6  -2   1  348.77   20.60
   2   6   1  370.16   20.00
   3   6  -1   19.80    3.00
   3   6  -1   16.70    3.30
   6  -3  -1   21.70    3.20
   6  -3  -1   21.40    4.00
   6  -3  -1   20.00    3.60
   3   6  -1   19.30    4.90
   3   6  -1   18.00    3.40
   6  -3   1   17.70    3.90
   3   6   1   14.90    3.00
   3   6   1   13.70    3.30
   6  -3   1   15.00    3.20
   3   6   1   15.70    3.00
   6  -4  -1  131.89    8.80
   4   6  -1  137.49    8.40
   4   6  -1  138.29    8.60
   4   6  -1  148.59    8.40
   6  -4  -1  141.39    8.80
   6  -4   1  144.69    8.70
   4   6   1  145.89    8.50
   4   6   1  143.29    8.30
   4   6   1  137.69    8.40
   6  -4   1  141.39    9.00
   6  -5  -1  109.19    7.80
   6  -5  -1  111.49    7.60
   5   6  -1  115.49    8.40
  -6   5  -1  121.69    7.80
   5   6  -1  120.59    7.60
   5   6  -1  115.99    7.30
   5   6  -1  114.09    7.20
   6  -5   1  127.29    7.60
   5   6   1  124.59    7.20
   6  -5   1  117.59    8.00
   5   6   1  119.89    7.30
   6  -6  -1   79.69    6.60
  -6   6  -1   85.79    5.90
   6   6  -1   80.99    6.00
   6   6  -1   73.29    6.80
   6   6  -1   85.39    5.50
   6   6  -1   87.69    5.70
   6  -6   1   74.29    6.70
   6   6   1   78.49    5.90
   6   6   1   82.49    5.70
   6   6   1   78.09    5.40
  -6   6   1   83.09    5.60
   7   6  -1   62.19    4.60
   7   6  -1   59.19    4.40
   7   6  -1   57.89    5.70
   6  -7  -1   54.49    6.70
  -6   7  -1   67.29    4.90
   7   6   1   64.19    5.00
   7   6   1   54.89    4.30
  -6   7   1   61.99    5.20
   7   5  -1   27.60    5.10
   7   5  -1   28.00    3.40
  -5   7  -1   23.60    3.50
   7   5  -1   25.10    3.40
   7   5   1   17.40    3.30
  -5   7   1   17.60    3.10
   7   5   1   20.90    4.20
   7   4  -1   12.90    4.00
   7   4  -1   10.00    3.40
  -4   7  -1   12.80    3.30
   7   4  -1   16.50    4.70
   7   4   1   19.50    4.30
   7   4   1   17.60    4.70
   7   4   1   18.60    3.90
  -4   7   1   19.50    3.30
   7   3  -1  177.58   10.50
   7   3  -1  168.08   10.80
  -3   7  -1  177.68   10.30
   7   3  -1  177.68   10.80
  -3   7  -1  172.18   10.50
   7   3   1  176.68   11.40
   7   3   1  181.28   11.30
  -3   7   1  195.08   10.30
   7   3   1  191.88   10.80
  -2   7  -1  534.95   28.00
   7   2  -1  534.25   27.90
   7   2  -1  550.54   28.10
  -2   7  -1  564.04   27.90
   7   2  -1  513.05   28.70
  -2   7   1  500.95   27.80
   7   2   1  521.15   28.60
  -2   7   1  517.15   28.10
   7   2   1  516.55   28.20
   7   1  -1  119.59    7.20
   7   1  -1  118.49    7.60
  -1   7  -1  121.59    6.80
   7   1   1  109.19    7.50
   7   1   1   93.79    8.10
  -1   7   1   88.99    8.20
  -1   7   1   93.29    7.40
   7   1   1  106.69    8.20
  -1   7   1  108.69    6.70
   7   0  -1  101.79    8.50
   7   0  -1   82.39    6.40
   0   7  -1   85.99    6.10
   0   7  -1   84.39    6.70
   7   0  -1   95.59    6.50
   0   7  -1   73.59    6.50
   0   7  -1   84.69    7.20
   0   7   1   86.49    6.70
   0   7   1   92.79    6.30
   7   0   1   91.49    7.70
   7   0   1   84.99    6.80
   0   7   1   94.99    5.90
   7   0   1   93.09    6.40
   7  -1  -1  245.88   13.70
   1   7  -1  248.48   14.10
   1   7  -1  244.68   13.70
   7  -1  -1  241.38   14.10
   1   7  -1  245.88   13.50
   1   7  -1  246.08   13.60
   7  -1   1  247.08   14.20
   1   7   1  251.77   13.70
   1   7   1  247.98   13.50
   7  -1   1  238.28   14.30
   1   7   1  248.68   13.60
   7  -1   1  233.98   14.00
   7  -2  -1   61.99    5.10
   2   7  -1   63.39    5.10
   7  -2  -1   62.99    5.20
   2   7  -1   64.99    6.00
   2   7  -1   61.19    4.70
   7  -2  -1   68.39    5.40
   2   7  -1   65.59    5.00
   7  -2   1   63.79    5.40
   2   7   1   65.69    4.80
   2   7   1   60.19    4.90
   7  -2   1   67.69    5.30
   2   7   1   68.89    4.90
   3   7  -1   20.30    3.30
   7  -3  -1   15.30    3.60
   3   7  -1   15.90    3.00
   3   7  -1   21.20    3.50
   7  -3  -1   14.80    3.10
   3   7   1   24.10    3.30
   7  -3   1   29.00    4.00
   7  -3   1   24.90    3.50
   3   7   1   29.60    3.20
   3   7   1   28.30    3.30
   4   7  -1   86.29    5.50
   4   7  -1   87.19    7.00
   4   7  -1   79.19    5.70
   7  -4  -1   77.79    6.10
   4   7  -1   81.99    5.50
   7  -4  -1   85.79    5.90
   7  -4   1   72.89    6.10
   4   7   1   82.49    5.50
   7  -4   1   78.89    5.90
   4   7   1   78.59    5.60
   4   7   1   80.69    5.60
   5   7  -1    0.00    1.60
   5   7  -1   -2.10    1.90
   5   7  -1   -5.00    2.90
   5   7  -1    0.40    1.60
   7  -5  -1   -1.70    1.70
   7  -5  -1    1.50    2.40
  -7   5  -1   -2.50    2.30
   7  -5   1   -0.80    2.50
   5   7   1    0.10    1.80
   7  -5   1    0.90    1.70
   5   7   1   -1.90    1.60
   5   7   1    0.50    1.70
  -7   6  -1   34.30    4.20
   7  -6  -1   33.70    4.40
   6   7  -1   34.00    3.70
   6   7  -1   36.30    3.50
  -7   6   1   33.50    3.40
   6   7   1   26.10    3.30
   6   7   1   33.40    3.80
   7  -6   1   24.90    4.80
  -7   7  -1   70.19    5.60
   7   7  -1   82.09    5.10
   7  -7  -1   63.19    8.10
   7   7  -1   74.79    4.90
   7   7   1   79.49    4.90
  -7   7   1   83.09    5.10
   7   7   1   81.99    5.50
   7   7   1   83.49    5.20
   8   7  -1   23.00    2.90
  -7   8  -1   20.20    2.40
   8   7  -1   15.90    2.40
   8   7   1   23.40    2.50
  -7   8   1   19.00    2.60
  -7   8   1   21.70    2.70
   8   6  -1   23.50    3.10
  -6   8  -1   25.20    3.20
   8   6  -1   24.80    3.00
  -6   8  -1   28.60    3.00
   8   6   1   20.60    3.10
  -6   8   1   30.60    3.00
  -6   8   1   28.20    3.30
   8   5  -1   95.79    7.30
   8   5  -1  103.99    6.60
   8   5  -1  102.89    6.60
  -5   8  -1  103.99    6.50
  -5   8  -1  108.69    6.60
   8   5   1  100.69    6.60
  -5   8   1  110.79    6.50
   8   5   1  107.19    7.20
  -5   8   1  106.29    6.80
  -4   8  -1   63.99    4.40
   8   4  -1   47.30    5.50
  -4   8  -1   56.89    4.60
   8   4  -1   60.09    4.60
  -4   8   1   54.29    4.20
  -4   8   1   54.89    5.50
   8   4   1   43.20    5.60
   8   3  -1   32.60    4.30
  -3   8  -1   33.00    3.40
   8   3  -1   36.10    3.90
  -3   8  -1   32.30    3.80
   8   3   1   15.10    5.70
   8   3   1   20.30    5.10
  -3   8   1   23.70    4.40
  -3   8   1   22.90    3.20
  -2   8  -1  152.88    8.90
   8   2  -1  150.48    8.80
  -2   8  -1  160.18    8.50
   8   2  -1  165.28    9.00
  -2   8   1  142.59    9.80
  -2   8   1  121.79    9.10
   8   2   1  126.69   10.00
   8   2   1  122.19    9.50
  -1   8  -1  179.08   10.50
   8   1  -1  175.58   10.70
   8   1  -1  181.18   10.70
   8   1  -1  171.28   11.30
  -1   8  -1  173.78   10.80
   8   1   1  183.58   10.90
  -1   8   1  201.98   12.90
  -1   8   1  193.28   11.50
   8   1   1  182.78   11.40
   8   0  -1  201.98   12.60
   0   8  -1  202.18   12.30
   8   0  -1  213.78   12.20
   0   8  -1  213.98   11.90
   8   0  -1  207.28   12.10
   0   8   1  224.58   11.90
   0   8   1  218.28   12.10
   8   0   1  216.58   12.30
   0   8   1  200.28   12.90
   8   0   1  229.48   13.00
   1   8  -1  178.08    9.70
   8  -1  -1  170.58    9.90
   8  -1  -1  164.28   10.40
   8  -1  -1  175.98   10.00
   1   8  -1  173.08    9.90
   1   8  -1  175.88   10.30
   1   8   1  157.48    9.80
   8  -1   1  159.88   10.40
   8  -1   1  160.78    9.90
   1   8   1  162.88    9.80
   1   8   1  158.98    9.60
   8  -2  -1   78.69    5.70
   2   8  -1   79.99    6.40
   2   8  -1   84.49    6.20
   2   8  -1   82.59    5.10
   8  -2  -1   73.79    5.80
   2   8  -1   79.19    5.40
   8  -2  -1   76.29    5.40
   2   8   1   64.09    5.30
   8  -2   1   59.79    5.60
   2   8   1   69.89    5.30
   2   8   1   66.19    5.00
   8  -2   1   68.49    5.70
   8  -3  -1  149.19    8.80
   3   8  -1  130.79    9.60
   3   8  -1  147.59    8.70
   3   8  -1  146.09    8.40
   8  -3  -1  133.49    9.20
   3   8  -1  144.49    8.50
   8  -3   1  149.79    8.80
   8  -3   1  135.69    9.20
   3   8   1  148.89    8.60
   3   8   1  151.08    8.50
   3   8   1  152.78    8.60
   8  -4  -1   49.00    4.90
   4   8  -1   52.29    4.30
   4   8  -1   49.99    4.10
   4   8  -1   52.39    4.10
   8  -4  -1   53.09    4.40
   4   8   1   56.29    4.20
   4   8   1   56.99    4.20
   4   8   1   54.59    4.00
   8  -4   1   57.89    5.10
   8  -4   1   50.99    4.90
   5   8  -1    2.70    1.50
   5   8  -1    2.60    1.60
  -8   5  -1    5.00    2.70
   5   8  -1    2.30    1.50
   8  -5  -1    4.80    1.70
   8  -5  -1    2.60    2.30
   5   8   1    3.70    1.40
   8  -5   1   -0.10    2.70
   5   8   1    3.60    1.70
  -8   5   1    3.40    1.90
   5   8   1    3.10    1.50
   8  -6  -1    3.20    2.80
   6   8  -1    0.80    1.40
   6   8  -1    2.00    1.20
   6   8   1    1.70    1.30
  -8   6   1    2.80    1.60
   8  -6   1   -3.00    3.10
   6   8   1   -0.20    1.60
   6   8   1    2.80    1.40
   7   8  -1   30.60    2.60
   7   8  -1   32.70    3.00
  -8   7  -1   32.00    2.80
  -8   7   1   32.40    3.30
   7   8   1   36.00    2.70
  -6   9  -1   12.50    2.60
  -6   9   1   15.60    2.20
  -5   9  -1   54.19    4.00
   9   5  -1   62.49    4.90
  -5   9  -1   53.19    4.00
  -5   9   1   41.80    5.10
  -5   9   1   56.89    3.80
  -4   9  -1   25.90    3.30
   9   4  -1   34.50    4.40
  -4   9  -1   28.00    3.00
   9   4  -1   31.90    3.80
  -4   9   1   28.60    3.40
  -4   9   1   29.30    4.50
   9   3  -1   32.90    4.00
   9   3  -1   33.70    4.00
  -3   9  -1   32.00    3.20
  -3   9  -1   29.70    3.80
  -3   9   1   30.30    5.00
  -3   9   1   29.30    3.00
   9   2  -1   14.50    3.40
  -2   9  -1   11.90    3.40
   9   2  -1    7.50    2.30
   2  -9   1   18.10    4.70
   9   2   1    7.90    2.60
  -1   9  -1   41.30    3.70
   9   1  -1   31.40    6.10
   9   1  -1   49.70    5.00
   9   1  -1   46.70    4.50
  -1   9  -1   40.90    4.50
   9   1   1   39.50    4.80
  -1   9   1   46.40    3.60
   9   1   1   46.60    5.70
   9   0  -1   67.89    6.20
   0   9  -1   60.99    6.20
   0   9  -1   68.09    4.70
   9   0  -1   64.69    5.10
   9   0   1   77.59    6.10
   0   9   1   78.69    4.80
   9   0   1   63.19    5.80
   1   9  -1   12.00    2.80
   9  -1  -1   17.40    3.10
   1   9  -1   14.40    2.60
   9  -1  -1   19.30    3.50
   9  -1  -1   18.00    3.80
   9  -1   1   20.00    3.80
   1   9   1   15.50    3.80
   1   9   1   19.00    2.60
   9  -1   1   24.10    4.90
   1   9   1   18.40    3.00
   2   9  -1   17.30    3.20
   9  -2  -1   20.50    3.60
   2   9   1   27.20    4.00
   2   9   1   22.90    3.20
   9  -2   1   28.00    3.60
   9  -2   1   31.00    4.10
   3   9  -1   96.59    6.10
   3   9  -1  110.09    6.20
   9  -3  -1  108.99    6.40
   9  -3  -1   92.29    7.00
   9  -3   1   94.89    7.10
   9  -3   1  105.19    6.40
   3   9   1  101.89    6.20
   3   9   1  104.99    6.30
   3   9   1   97.09    6.10
   9  -4  -1   12.50    3.20
   9  -4  -1   11.80    2.40
   4   9  -1   13.50    2.30
   4   9  -1    8.90    2.20
   4   9   1   14.40    2.50
  -9   4   1   11.60    3.40
   4   9   1    8.40    2.30
   9  -4   1   13.60    3.30
   4   9   1   12.10    2.50
   5   9  -1   20.90    2.30
   5   9  -1   13.70    2.10
   9  -5  -1   14.00    3.60
   9  -5   1   15.50    3.80
   5   9   1   14.00    2.80
   5   9   1   20.40    2.70
   5   9   1   14.50    2.10
  -9   5   1   17.40    3.00
   6   9  -1    0.60    1.20
   6   9  -1    0.10    1.60
   6   9   1    2.70    1.50
   6   9   1    4.10    2.00
  -4  10  -1    6.80    2.20
  -4  10   1    7.00    2.10
  -3  10  -1   -1.60    1.90
  10   3  -1    2.90    2.20
  -3  10  -1   -0.10    1.20
  -3  10   1    1.10    1.30
  10   2  -1    2.90    1.80
  10   2  -1   -0.40    2.70
  -2  10  -1    5.90    2.10
  -2  10  -1    0.50    3.90
  -2  10   1    6.60    2.20
  10   1  -1   24.00    4.00
  -1  10  -1   26.60    2.50
  10   1  -1   30.10    3.20
   1 -10   1   25.80    4.00
  10   1   1   20.30    3.90
  -1  10   1   27.30    2.90
  10   0  -1   -1.40    3.90
   0  10  -1    0.90    1.10
  10   0  -1    0.60    1.50
  10   0   1   -1.20    3.40
   0  10   1   -0.90    1.10
  10   0   1    0.50    1.80
  10  -1  -1    9.30    4.00
  10  -1  -1   10.20    2.50
   1  10  -1   10.40    2.00
   1  10   1    8.60    3.00
  10  -1   1    6.80    3.00
  10  -1   1   11.90    2.90
  10  -2  -1   81.59    5.40
   2  10  -1   72.69    5.30
  10  -2  -1   65.49    5.70
   2  10   1   79.19    5.30
  10  -2   1   73.59    4.90
  10  -2   1   65.39    5.70
   2  10   1   73.79    5.20
  10  -3  -1   87.39    6.60
   3  10  -1   97.69    5.50
   3  10  -1   93.39    5.60
  10  -3  -1  108.29    6.00
  10  -3   1   80.49    6.50
   3  10   1   90.49    5.60
   3  10   1   94.49    5.50
  10  -4  -1   10.70    4.70
   4  10  -1   12.60    2.10
   4  10  -1   16.40    2.40
   4  10   1    8.60    2.10
   4  10   1   17.10    2.40
  10  -4   1   15.00    4.90
  -1  11  -1   53.39    3.40
  -1  11   1   54.79    3.40
   0  11  -1    6.50    1.70
  11   0  -1    6.80    2.60
  11  -1  -1    0.80    1.30
   1  11  -1    1.60    1.00
  -1 -11   1    0.60    1.40
   1  11   1    0.00    1.00
   0   0  -2  -14.30    0.20
   0  -1  -2 1271.37   64.19
  -1   0  -2 1440.16   64.29
   0   1  -2 1318.87   64.39
   0  -1   2 1182.98   64.29
   1   0   2 1126.39   64.19
   0   1   2 1187.78   64.19
   1   1  -2 4375.06  217.38
  -1   1  -2 4164.08  217.88
   1  -1  -2 4200.08  217.58
  -1  -1  -2 4261.97  217.88
  -1  -1   2 4243.98  217.48
  -1   1   2 4298.97  217.78
   1  -1   2 4255.27  217.88
   1  -2  -2 5113.89  259.47
  -1   2  -2 4925.61  259.27
  -2  -1  -2 4983.80  259.37
  -2  -1  -2 5258.17  259.27
  -1   2   2 5063.09  259.47
   1  -2   2 5091.49  259.77
  -2   0  -2 1886.81   92.79
   0  -2  -2 1832.82   92.69
   0   2  -2 1883.51   92.69
   2   0   2 1686.43   92.69
   0   2   2 1797.22   92.69
   0  -2   2 1786.32   92.69
  -2   1  -2  907.01   47.60
  -1  -2  -2  872.01   47.50
   2  -1  -2  849.41   47.40
   1   2  -2  912.51   47.40
   1   2   2  964.90   47.60
  -1  -2   2  973.10   47.40
  -2   1   2  996.70   47.40
   2  -1   2  926.61   47.60
   2  -2  -2 1687.93   88.69
  -2  -2  -2 1744.73   88.89
   2   2  -2 1686.63   88.59
  -2   2  -2 1781.82   88.89
  -2  -2   2 1751.42   88.59
  -2   2   2 1744.13   88.79
   2  -2   2 1744.53   88.99
  -2   3  -2  181.68   10.10
  -3  -2  -2  180.08   10.20
   2  -3  -2  187.48   10.00
   2  -3  -2  175.68   10.30
  -3  -2  -2  187.18   10.10
   2  -3   2  191.98   10.10
  -3  -2   2  180.98    9.70
  -3  -2   2  184.38    9.70
  -2   3   2  186.38   10.00
  -3  -1  -2  381.76   21.30
   1  -3  -2  403.16   21.30
  -1   3  -2  383.76   21.30
  -1   3   2  432.66   21.30
   1  -3   2  437.16   21.30
   0  -3  -2   40.30    2.80
  -3   0  -2   42.70    3.00
   0   3  -2   41.50    2.90
   0   3   2   50.79    3.00
   0  -3   2   53.19    2.90
  -3   0   2   45.80    2.50
   1   3  -2  303.17   15.20
  -1  -3  -2  305.27   15.30
   3  -1  -2  278.57   15.00
  -3   1  -2  320.27   15.40
   3  -1   2  274.27   15.30
  -1  -3   2  274.67   15.20
  -3   1   2  271.17   15.00
   1   3   2  289.37   15.30
  -3   2  -2    7.40    1.80
   3  -2  -2   10.00    1.30
   2   3  -2    8.40    1.40
   3  -2  -2    6.30    1.90
  -2  -3  -2    8.20    1.40
  -2  -3   2    8.50    1.20
  -3   2   2    7.10    1.50
   3  -2   2    8.60    2.40
   3  -2   2    8.30    1.60
  -3  -3  -2  207.38   10.80
   3  -3  -2  208.38   11.00
   3  -3  -2  204.98   10.70
  -3   3  -2  188.68   11.00
   3  -3   2  189.78   11.10
   3  -3   2  195.28   10.90
  -3  -3   2  193.08   10.50
  -3   3   2  181.88   10.80
   3  -4  -2 1510.65   77.89
   3  -4  -2 1578.44   77.89
  -4  -3  -2 1488.15   77.89
   3  -4   2 1489.85   78.09
   3  -4   2 1509.35   77.99
  -4  -3   2 1482.45   77.39
   2  -4  -2 1146.19   58.99
  -4  -2  -2 1168.98   59.09
  -4  -2  -2 1207.58   58.89
   2  -4  -2 1207.88   58.99
  -4  -2   2 1086.99   58.39
   4   2   2 1155.28   59.09
   2  -4   2 1150.38   59.09
  -2   4   2 1030.40   58.99
  -4  -2   2 1114.39   58.49
  -4  -1  -2  277.17   14.80
  -4  -1  -2  280.57   15.00
   4   1  -2  260.07   15.10
  -1   4  -2  261.27   15.00
   1  -4  -2  277.37   14.90
   4   1   2  305.47   15.30
  -1   4   2  265.97   15.00
   1  -4   2  291.47   15.00
  -4   0  -2  821.22   45.60
   0  -4  -2  840.12   45.50
   0   4  -2  813.02   45.50
   4   0  -2  850.31   45.70
   0  -4   2  945.91   45.60
  -4   0   2  864.61   45.10
   4   0   2 1000.80   45.90
   0   4   2  901.11   45.60
  -1  -4  -2   37.60    2.90
  -4   1  -2   34.40    3.30
   4  -1  -2   38.50    3.20
   1   4  -2   35.90    3.10
   4  -1  -2   35.60    2.50
   4  -1   2   40.70    3.40
  -4   1   2   36.20    2.60
   1   4   2   35.20    3.40
  -1  -4   2   38.30    2.80
   4  -1   2   39.30    2.90
   4  -2  -2  536.05   27.50
   4  -2  -2  563.34   27.90
   2   4  -2  536.35   27.60
  -2  -4  -2  572.64   27.80
  -2  -4   2  498.55   27.60
   4  -2   2  508.75   27.80
   4  -2   2  546.75   28.00
  -4   2   2  463.05   27.50
  -3  -4  -2  481.25   26.00
   4  -3  -2  484.45   25.90
   4  -3  -2  491.85   26.00
   4  -3   2  529.95   26.20
  -3  -4   2  493.15   25.70
  -4   3   2  445.46   26.00
   4  -3   2  500.55   26.10
   4  -4  -2    3.00    1.70
   4   4  -2    9.30    3.10
   4   4  -2    2.10    2.00
   4   4  -2    6.20    2.30
   4  -4  -2    0.80    2.20
   4   4  -2   -0.20    2.40
   4  -4  -2    4.90    2.50
   4  -4   2    5.30    2.20
   4  -4   2    3.30    2.00
   4   4   2    0.30    1.90
   4   4   2    4.50    2.10
   5   4  -2  233.58   12.50
   5   4  -2  218.78   12.60
   4  -5  -2  219.48   12.80
   5   4  -2  204.88   13.20
   4  -5  -2  230.28   12.80
   5   4  -2  230.08   12.40
  -4   5  -2  223.48   12.60
   4  -5   2  226.68   13.00
   5   4   2  215.28   12.50
   5   4   2  203.08   12.90
   5   4   2  224.48   12.30
   5   3  -2  104.09    6.80
   3  -5  -2  100.29    6.40
  -3   5  -2   85.29    6.70
   5   3  -2   99.99    6.90
   3  -5  -2   90.79    7.40
   5   3  -2   91.69    6.10
   5   3   2   81.89    6.70
   5   3   2   80.89    6.60
   3  -5   2   94.19    6.90
   5   2  -2  119.09    7.70
   2  -5  -2  133.29    7.80
   5   2  -2  116.49    8.00
   5   2  -2  122.09   10.20
  -5  -2  -2  137.59    7.90
   5   2   2  110.49    7.90
   1  -5  -2  830.72   44.70
  -5  -1  -2  911.51   44.70
   5   1  -2  890.31   44.80
   1  -5   2  785.92   44.80
   5   1   2  866.61   44.90
   0  -5  -2  209.98   12.00
   5   0  -2  211.68   11.90
  -5   0   2  218.78   11.40
   5   0   2  218.88   12.00
   0  -5   2  195.78   11.90
   5  -1  -2  219.88   12.20
  -1  -5  -2  207.98   11.90
  -1  -5   2  208.68   11.90
   5  -1   2  195.98   12.10
   5  -2  -2   58.49    5.60
   5  -2  -2   55.89    5.70
   2   5  -2   64.09    5.10
   2   5  -2   58.59    5.50
   2   5  -2   66.29    5.30
   5  -2  -2   67.29    4.80
   5  -2   2   76.49    6.00
   2   5   2   70.99    5.20
   2   5   2   71.79    5.10
   5  -2   2   57.69    6.00
  -2  -5   2   73.49    5.60
   5  -2   2   80.79    5.10
   3   5  -2  121.19    7.90
   3   5  -2  122.49    8.20
   5  -3  -2  123.49    8.20
   3   5  -2  128.69    8.00
   5  -3  -2  116.79    8.20
   3   5  -2  124.69    8.50
   5  -3  -2  125.49    8.20
   3   5   2  141.69    8.00
   3   5   2  141.69    7.80
   5  -3   2  151.48    8.30
   5  -3   2  137.29    8.40
   3   5   2  140.99    8.30
   5  -4  -2  191.38   11.10
   4   5  -2  197.98   10.70
   4   5  -2  186.18   10.70
   4   5  -2  179.88   11.00
   4   5  -2  183.78   11.20
   5  -4  -2  194.18   11.10
   5  -4   2  193.08   11.20
   4   5   2  178.88   11.00
   5  -4   2  185.98   10.90
   4   5   2  189.38   10.70
   4   5   2  186.38   10.60
   5   5  -2   16.70    4.30
   5   5  -2   23.20    3.50
   5   5  -2   23.00    3.30
   5  -5  -2   19.30    3.30
  -5   5  -2   17.80    4.60
   5  -5  -2   23.20    4.20
   5   5  -2   21.30    5.60
   5  -5   2   21.90    3.90
   5   5   2   23.50    3.10
   5   5   2   23.00    3.50
   6   5  -2   39.40    4.70
   5  -6  -2   37.90    4.50
   6   5  -2   39.10    3.80
  -5   6  -2   35.90    4.60
   6   5  -2   38.00    4.00
   6   5  -2   36.70    5.50
   6   5   2   40.80    4.90
   6   5   2   37.50    3.70
   6   5   2   38.60    4.10
  -5   6   2   39.70    3.80
   5  -6   2   32.40    5.50
  -4   6  -2    3.80    2.40
   4  -6  -2   10.20    3.80
   6   4  -2    6.50    2.40
   6   4  -2   12.00    3.10
   6   4  -2    4.50    2.20
   6   4   2   13.40    3.30
   4  -6   2    2.40    5.20
   6   4   2   10.00    3.50
   6   4   2    4.20    2.10
  -4   6   2    5.60    1.90
   3  -6  -2  239.38   14.10
  -3   6  -2  235.38   13.60
   6   3  -2  243.28   13.80
   6   3  -2  237.78   13.50
   6   3  -2  249.08   13.70
   6   3   2  251.27   13.60
  -3   6   2  257.27   13.50
   3  -6   2  231.38   14.30
   6   3   2  248.78   13.90
  -2   6  -2  140.69    8.50
  -2   6  -2  137.39    8.60
   6   2  -2  134.99   10.70
   6   2  -2  128.99    8.40
   6   2  -2  134.19    8.60
  -2   6   2  147.79    8.30
   6   2   2  161.68    9.30
   6   1  -2    5.30    2.00
  -1   6  -2   10.90    3.50
   6   1  -2    6.30    2.10
  -1   6  -2   11.40    3.40
   6   1  -2    8.60    3.20
   6   1   2    1.00    3.50
  -1   6   2    5.20    1.90
   6   1   2   12.60    3.10
  -1   6   2    7.80    3.20
   6   0  -2  296.97   15.80
   6   0  -2  322.37   16.20
   0   6  -2  300.67   15.80
   0   6  -2  295.47   15.90
   0   6  -2  290.67   15.70
   6   0  -2  301.87   15.90
   0   6  -2  290.27   16.20
   0   6   2  263.27   15.80
   0   6   2  271.87   16.00
   6   0   2  302.37   16.20
   0   6   2  274.47   15.60
   6   0   2  251.47   16.20
   1   6  -2   49.60    4.40
   1   6  -2   44.40    4.80
   6  -1  -2   50.29    4.60
   6  -1  -2   47.80    4.20
   1   6  -2   50.49    4.30
   1   6  -2   47.00    5.10
   6  -1  -2   52.89    4.50
   1   6   2   52.39    4.60
   6  -1   2   50.99    4.30
   1   6   2   40.10    4.40
   1   6   2   46.20    4.30
   6  -1   2   48.00    5.50
   2   6  -2  121.09    7.70
   6  -2  -2  117.09    7.30
   6  -2  -2  116.09    7.30
   2   6  -2  123.09    7.00
   6  -2  -2  123.29    7.40
   2   6  -2  118.19    7.30
   2   6  -2  127.59    7.20
   2   6   2   99.39    7.10
   6  -2   2  100.09    7.30
   2   6   2  104.79    7.00
   2   6   2  100.69    7.00
   6  -2   2   99.99    7.70
   6  -3  -2   77.79    5.40
   6  -3  -2   74.39    5.60
   3   6  -2   74.89    5.90
   3   6  -2   81.89    5.30
   3   6  -2   73.99    5.00
   3   6  -2   75.89    5.50
   6  -3  -2   74.39    5.40
   3   6   2   65.09    5.30
   6  -3   2   63.29    5.60
   3   6   2   65.99    5.00
   3   6   2   60.29    5.00
   6  -3   2   66.09    5.60
   6  -4  -2   37.40    3.90
   4   6  -2   31.10    4.90
   4   6  -2   31.40    4.20
   4   6  -2   38.10    3.80
   4   6  -2   34.60    3.60
   6  -4  -2   38.00    4.40
   4   6   2   36.20    4.30
   4   6   2   35.40    3.70
   6  -4   2   31.00    4.00
   4   6   2   34.20    3.30
   6  -4   2   31.40    4.10
   5   6  -2  318.87   17.50
  -6   5  -2  302.57   17.80
   5   6  -2  320.67   17.50
   5   6  -2  325.37   17.90
   6  -5  -2  321.77   17.80
   5   6  -2  322.37   17.70
   6  -5   2  366.26   20.10
   5   6   2  329.37   17.40
   5   6   2  314.27   17.60
   5   6   2  321.77   17.60
   6  -6  -2   11.00    3.70
  -6   6  -2   12.10    4.10
   6   6  -2    6.70    2.40
   6   6  -2    8.00    2.70
   6   6  -2    5.20    2.60
   6   6  -2    6.80    1.90
  -6   6   2    8.70    2.80
   6   6   2    7.80    2.70
   6  -6   2    3.70    3.30
   6   6   2    9.70    2.60
   6   6   2    7.80    2.60
  -6   7  -2   13.60    4.20
   6  -7  -2   15.00    5.30
   7   6  -2   21.70    4.20
   7   6  -2   21.50    2.90
   7   6  -2   21.40    3.00
  -6   7   2   16.60    2.70
   7   6   2   17.30    2.70
   7   6   2   27.60    7.40
   7   6   2   14.90    3.30
   5  -7  -2   14.10    4.40
   7   5  -2    9.30    2.40
  -5   7  -2   19.40    3.80
   7   5  -2   12.70    2.90
   7   5  -2   11.30    2.40
   7   5   2   11.90    4.10
   7   5   2   16.60    3.40
   7   5   2   17.60    3.10
  -5   7   2   18.40    2.80
   7   4  -2  127.49    8.10
   7   4  -2  132.39    7.90
  -4   7  -2  127.29    7.90
   7   4  -2  125.09    8.10
  -4   7  -2  142.89    8.10
   7   4   2  125.49    8.10
   7   4   2  124.09    8.20
  -4   7   2  125.69    7.80
   7   3  -2   21.10    4.80
   7   3  -2   16.50    3.70
  -3   7  -2   18.70    3.50
   7   3  -2   18.80    3.30
  -3   7  -2   21.70    3.50
   3  -7   2   14.60    3.50
   7   3   2   13.30    4.20
  -3   7   2   16.40    3.80
   7   2  -2   57.69    5.10
   7   2  -2   57.29    4.70
  -2   7  -2   55.79    4.70
  -2   7  -2   57.39    4.80
   7   2   2   55.79    5.90
  -2   7   2   64.09    7.80
  -2   7   2   59.69    4.40
  -1   7  -2   10.90    3.20
   7   1  -2   20.90    3.60
  -1   7  -2   14.00    3.80
   7   1  -2   14.50    3.90
   7   1  -2   20.70    3.60
  -1   7   2   21.80    3.20
  -1   7   2   19.20    4.90
   7   1   2   18.40    3.80
   7   1   2   23.60    6.70
   7   0  -2   13.50    3.30
   0   7  -2   20.30    5.20
   0   7  -2   13.90    3.80
   7   0  -2   20.20    3.50
   7   0  -2   10.50    3.50
   0   7  -2   13.60    3.10
   0   7   2   12.30    3.90
   0   7   2   14.20    3.00
   7   0   2   12.30    3.20
   7   0   2   12.00    4.20
   0   7   2   14.20    3.00
   7  -1  -2  386.86   21.00
   1   7  -2  397.76   21.00
   1   7  -2  394.36   20.80
   1   7  -2  389.86   20.90
   7  -1  -2  389.16   21.40
   7  -1  -2  387.26   20.90
   7  -1   2  385.06   21.10
   1   7   2  387.56   20.70
   1   7   2  376.96   21.60
   1   7   2  395.96   20.80
   7  -1   2  386.66   21.40
   7  -2  -2   30.10    3.50
   7  -2  -2   34.10    3.80
   2   7  -2   31.60    3.90
   2   7  -2   29.30    4.50
   2   7  -2   26.90    3.70
   2   7  -2   31.50    3.40
   7  -2  -2   30.80    3.90
   7  -2   2   26.60    4.40
   2   7   2   27.40    3.40
   7  -2   2   29.90    3.70
   2   7   2   28.60    3.70
   2   7   2   29.30    3.50
   7  -3  -2   53.99    4.70
   7  -3  -2   53.19    4.70
   3   7  -2   52.99    4.30
   3   7  -2   54.49    5.20
   3   7  -2   55.49    4.50
   3   7  -2   50.59    4.60
   7  -3  -2   52.59    4.60
   3   7   2   53.99    4.50
   3   7   2   54.89    4.20
   7  -3   2   49.10    4.60
   7  -3   2   57.79    4.90
   3   7   2   53.99    4.50
   7  -4  -2   14.10    3.50
   4   7  -2   12.50    2.90
   7  -4  -2   12.80    3.10
   4   7  -2   11.00    2.80
   4   7  -2    9.50    2.40
   4   7  -2   11.50    4.10
   7  -4   2   10.00    3.80
   7  -4   2   11.70    3.40
   4   7   2    8.80    2.80
   4   7   2   13.50    2.60
   4   7   2    9.60    3.40
   5   7  -2   15.70    3.50
   7  -5  -2   18.60    3.40
   5   7  -2   18.00    2.90
   5   7  -2   17.60    3.00
   5   7  -2   18.20    4.50
   7  -5  -2   20.90    3.60
   5   7   2   16.50    2.90
   5   7   2   19.20    3.00
   5   7   2   19.40    3.70
   7  -5   2   14.60    4.10
   6   7  -2   18.80    2.80
   6   7  -2   19.30    2.60
   7  -6  -2   18.60    3.80
   6   7   2   21.90    2.80
  -7   6   2   25.20    2.90
   6   7   2   19.70    2.50
   6   7   2   12.60    3.80
   7  -6   2   11.80    4.60
   7   7  -2   61.19    4.20
   7  -7  -2   48.30    6.40
   7   7  -2   69.09    4.40
  -7   7  -2   65.59    4.40
   7   7   2   66.09    4.40
   7   7   2   61.89    4.20
  -7   7   2   68.29    4.40
   8   7  -2    2.80    1.40
   8   7  -2    3.30    1.30
  -7   8  -2    3.40    1.20
  -7   8   2    1.40    1.80
  -7   8   2   -1.20    1.70
   8   7   2    2.60    1.50
   8   6  -2   15.40    2.60
  -6   8  -2   26.60    4.10
   8   6  -2   11.50    2.70
  -6   8  -2   16.30    2.50
   8   6   2   16.40    2.70
  -6   8   2   16.90    3.40
  -6   8   2   18.20    2.60
   8   5  -2    6.80    2.10
  -5   8  -2   10.80    3.40
  -5   8  -2    4.30    1.50
   8   5  -2    5.70    1.70
   8   5  -2    3.30    2.00
  -5   8   2    7.60    2.40
  -5   8   2    5.60    2.10
   8   5   2    6.30    2.40
  -4   8  -2   40.40    3.80
  -4   8  -2   43.00    4.10
   8   4  -2   41.60    3.80
   8   4  -2   41.70    4.80
  -4   8   2   34.30    4.80
  -4   8   2   34.00    3.40
   8   3  -2   23.80    3.60
  -3   8  -2   19.60    3.50
  -3   8  -2   17.50    3.30
   8   3  -2   23.50    3.30
  -3   8   2   19.10    3.10
  -3   8   2   17.40    5.40
   8   2  -2  119.19    7.70
  -2   8  -2  120.69    7.60
  -2   8  -2  123.29    7.80
   8   2  -2  122.69    7.90
   8   2   2  119.99    9.00
  -2   8   2  131.69    7.50
   2  -8   2  133.99    7.90
  -1   8  -2   83.69    5.60
   8   1  -2   85.39    6.00
  -1   8  -2   83.59    6.00
   8   1  -2   80.79    5.90
   8   1  -2   76.19    6.80
   8   1   2   77.69    6.60
   8   1   2   77.79    6.90
  -1   8   2   83.09    6.30
  -1   8   2   89.69    5.50
   8   0  -2   47.90    4.70
   0   8  -2   50.39    4.20
   0   8  -2   44.90    4.70
   8   0  -2   46.90    5.00
   8   0  -2   48.80    5.10
   8   0   2   44.30    5.30
   8   0   2   51.39    5.10
   0   8   2   51.69    4.10
   0   8   2   49.99    4.70
   0   8   2   51.29    5.40
   8  -1  -2  130.19    7.50
   1   8  -2  119.59    7.50
   8  -1  -2  120.59    8.10
   1   8  -2  131.19    7.90
   8  -1  -2  126.89    7.50
   1   8  -2  129.29    7.20
   8  -1   2  109.99    7.90
   8  -1   2  105.49    8.00
   1   8   2  110.09    7.20
   1   8   2  110.69    7.40
   1   8   2  110.99    7.40
   8  -2  -2   23.70    3.50
   2   8  -2   23.00    3.60
   2   8  -2   32.70    4.40
   8  -2  -2   22.10    3.40
   2   8  -2   22.10    2.90
   2   8  -2   23.80    3.30
   8  -2  -2   18.10    3.60
   2   8   2   18.20    3.20
   2   8   2   22.50    3.10
   2   8   2   24.90    3.60
   8  -2   2   20.20    3.80
   8  -2   2   24.40    3.80
   3   8  -2   -0.20    1.80
   3   8  -2    1.90    2.30
   8  -3  -2    2.70    2.00
   3   8  -2    0.80    1.60
   3   8  -2    1.00    1.90
   8  -3  -2   -0.50    2.40
   3   8   2    2.90    1.60
   8  -3   2    1.00    1.90
   8  -3   2    1.20    2.40
   3   8   2    2.00    1.70
   3   8   2    2.90    1.70
   4   8  -2  165.08    9.60
   4   8  -2  157.98    9.40
   8  -4  -2  165.08    9.60
   4   8  -2  176.28   10.00
   4   8  -2  158.08    9.40
   8  -4  -2  153.98   10.20
   8  -4   2  162.78   10.70
   4   8   2  160.28    9.40
   4   8   2  177.28   10.60
   4   8   2  182.68   10.00
   8  -4   2  164.28    9.70
   5   8  -2    9.30    2.20
   5   8  -2    8.70    2.40
   8  -5  -2    6.20    2.50
   5   8  -2    1.50    2.50
   8  -5  -2    9.70    2.70
   5   8   2    7.30    2.10
   5   8   2    7.50    2.20
   8  -5   2    5.50    2.70
   5   8   2    4.70    1.50
  -8   5   2    8.70    2.90
   6   8  -2   83.49    5.10
   6   8  -2   90.39    5.30
   8  -6  -2   69.89    6.20
  -8   6   2   93.19    5.30
   6   8   2   86.79    5.30
   8  -6   2   75.69    6.90
   6   8   2   89.29    5.80
   6   8   2   89.19    5.30
  -8   7  -2   -0.60    1.00
   7   8  -2   -2.40    1.00
   7   8  -2    0.20    1.70
   7   8   2    0.10    1.10
   7   8   2   -0.20    1.40
  -8   7   2    0.90    1.40
   9   6  -2    9.70    2.90
  -6   9  -2    5.70    2.00
  -6   9   2    2.50    1.20
   9   5  -2  101.39    6.20
  -5   9  -2  106.39    6.10
  -5   9  -2   88.69    6.40
  -5   9   2  109.29    6.10
   9   4  -2   49.50    4.40
  -4   9  -2   51.59    3.90
   9   4  -2   49.30    4.10
  -4   9  -2   49.90    4.00
  -4   9   2   42.90    3.50
  -3   9  -2   89.19    5.70
   9   3  -2   92.59    5.90
   9   3  -2   90.89    6.00
  -3   9  -2   87.99    5.80
  -3   9   2   79.59    5.40
   9   2  -2   -0.30    1.70
  -2   9  -2    0.10    1.50
  -2   9  -2    0.70    1.70
   9   2  -2   -0.50    1.80
   2  -9   2   -1.10    2.10
  -2   9   2    1.20    1.40
   9   1  -2   25.40    4.10
  -1   9  -2   23.70    3.30
  -1   9  -2   20.90    3.60
   9   1   2   21.70    4.80
  -1   9   2   25.60    2.70
   9   1   2   22.50    4.90
   0   9  -2  269.37   14.60
   9   0  -2  236.18   15.00
   0   9  -2  293.97   14.50
   9   0  -2  257.67   14.30
   9   0   2  247.28   15.10
   0   9   2  264.97   14.40
   9   0   2  252.57   14.50
   1   9  -2   71.69    4.80
   9  -1  -2   67.39    5.90
   1   9  -2   70.69    5.60
   1   9  -2   78.59    5.90
   9  -1  -2   71.09    5.40
   9  -1  -2   80.59    5.20
   9  -1   2   69.19    5.90
   1   9   2   77.09    5.30
   1   9   2   75.19    5.70
   9  -1   2   72.99    5.50
   9  -2  -2   85.39    6.50
   2   9  -2   89.99    6.30
   9  -2  -2   92.79    5.90
   2   9  -2   78.79    5.70
   2   9  -2   90.59    5.70
   9  -2   2   80.89    6.70
   2   9   2   91.69    5.70
   2   9   2   84.59    5.60
   2   9   2   88.09    5.60
   9  -2   2   94.89    6.10
   3   9  -2   49.80    5.40
   3   9  -2   54.89    4.10
   3   9  -2   55.89    3.90
   9  -3  -2   55.89    5.00
   9  -3  -2   62.19    4.20
   3   9   2   51.49    3.90
   9  -3   2   54.99    4.30
   9  -3   2   43.10    4.80
   3   9   2   45.00    3.80
   3   9   2   53.19    4.00
   4   9  -2    3.80    1.40
   9  -4  -2    4.70    2.80
   4   9  -2    8.20    2.10
   9  -4  -2    7.70    2.30
   9  -4   2    3.00    2.70
   4   9   2    5.50    1.70
   4   9   2    7.50    2.10
   4   9   2    4.20    1.50
   9  -5  -2   35.90    4.30
   5   9  -2   39.00    3.10
   5   9  -2   46.40    3.60
   5   9   2   48.10    3.20
  -9   5   2   47.20    3.60
   5   9   2   37.80    5.50
   9  -5   2   38.90    4.70
   5   9   2   50.89    3.30
  -9   6  -2   11.00    1.90
   6   9  -2   12.80    2.00
  -9   6   2   12.30    2.70
  10   4  -2   37.90    6.60
  -4  10  -2   20.60    3.00
  -4  10  -2   28.60    3.10
  -4  10   2   23.30    2.60
  -3  10  -2    6.20    2.20
  -3  10  -2    1.70    1.50
  10   3  -2    3.60    2.00
  10   3  -2    4.30    1.70
  -3  10   2    2.80    1.20
  -2  10  -2   60.99    4.50
  -2  10  -2   61.69    4.00
  10   2  -2   58.29    4.20
  10   2  -2   54.59    4.40
  -2  10   2   58.09    3.90
  10   1  -2   62.49    4.80
  -1  10  -2   63.79    5.00
  -1  10  -2   66.49    4.40
  10   1  -2   68.29    4.60
   1 -10   2   65.39    4.80
  -1  10   2   76.69    4.40
  10   0  -2    5.40    1.90
  10   0  -2   10.30    2.40
   0  10  -2    5.70    1.90
  10   0  -2    8.30    5.60
   0  10  -2    5.90    1.50
   0 -10   2    8.40    2.50
  10   0   2    5.30    2.40
   0  10   2    5.90    2.00
  10   0   2    4.50    3.30
  10  -1  -2   47.70    5.30
  10  -1  -2   49.00    3.70
   1  10  -2   50.59    3.50
  10  -1   2   45.80    4.40
   1  10   2   51.89    3.50
  10  -1   2   39.30    4.80
  10  -2  -2   -1.00    2.50
   2  10  -2    0.40    3.60
  10  -2  -2    0.80    1.10
   2  10  -2    1.70    1.20
  10  -2   2    2.90    2.50
   2  10   2    0.90    1.40
   2  10   2    1.90    2.40
  10  -3  -2   27.60    4.10
   3  10  -2   33.90    2.70
  10  -3  -2   35.40    3.00
   3  10   2   34.90    3.70
  10  -3   2   31.70    4.10
   3  10   2   38.00    3.00
   4  10  -2    9.80    2.00
   4  10  -2   13.90    3.30
 -10   4   2   12.70    4.40
   4  10   2   13.90    2.70
   4  10   2   10.00    2.00
  11   0  -2    3.00    1.40
   0  11   2    2.50    1.10
   0   0  -3    0.10    0.20
   0  -1  -3 1832.32   96.69
   1   0  -3 1833.12   96.49
  -1   0  -3 2026.70   96.69
   1   0  -3 1847.12   96.49
   0   1  -3 1913.51   96.59
   0  -1   3 1887.11   96.99
   1   1  -3  505.55   25.50
  -1  -1  -3  526.05   25.70
  -1   1  -3  523.65   25.70
   1  -1  -3  524.75   25.60
   1  -1   3  467.85   25.70
  -1  -1   3  454.75   25.50
  -1   1   3  476.65   25.60
  -2  -1  -3  933.51   49.00
   1  -2  -3  950.80   48.90
  -2  -1  -3  886.71   49.00
  -1   2  -3  928.81   48.90
   1  -2   3 1015.10   49.00
  -1   2   3  992.40   48.90
  -2   0  -3  517.65   27.20
   0   2  -3  523.25   27.10
   0  -2  -3  520.55   27.10
   0  -2   3  534.05   27.10
  -2   1  -3  568.24   27.40
  -1  -2  -3  567.34   27.40
   1   2  -3  563.94   27.20
   2  -1  -3  532.05   27.10
  -1  -2   3  502.25   27.20
  -2   1   3  475.15   27.10
   2  -1   3  479.75   27.30
  -2  -2  -3  508.25   26.00
   2   2  -3  478.25   25.70
   2  -2  -3  506.85   25.90
  -2   2  -3  507.45   26.10
   2  -2   3  504.65   26.10
  -2  -2   3  481.65   25.70
  -2   2   3  516.85   25.90
   2  -3  -3 1005.50   51.99
  -3  -2  -3  976.70   52.09
   2  -3  -3  977.70   52.19
  -2   3  -3  974.80   52.19
  -3  -2  -3  989.30   52.29
  -2   3   3 1045.70   52.09
   2  -3   3 1127.39   52.29
   3   2   3  982.60   52.29
  -3  -1  -3  168.08    9.90
   1  -3  -3  172.58    9.70
  -1   3  -3  154.18    9.80
   1  -3   3  195.18   10.00
  -1   3   3  199.88    9.90
   3   1   3  193.58   10.30
   0  -3  -3  902.71   45.00
  -3   0  -3  912.71   45.10
   0   3  -3  865.21   44.90
   3   0   3  865.61   45.30
   0   3   3  848.92   45.00
   0  -3   3  836.22   44.90
  -3   1  -3  892.91   44.60
   3  -1  -3  763.02   44.00
   1   3  -3  857.01   44.30
   3  -1  -3  824.02   44.50
  -1  -3  -3  846.72   44.40
   1   3   3  874.01   44.50
   3  -1   3  899.81   44.50
  -3   1   3  838.62   44.10
   3  -1   3  901.41   44.70
  -1  -3   3  903.31   44.30
   3  -2  -3  130.39    6.90
  -3   2  -3  132.99    7.40
  -2  -3  -3  137.79    7.20
   3  -2  -3  135.49    7.30
   2   3  -3  134.49    6.90
  -2  -3   3  108.89    6.80
   3  -2   3  115.99    7.20
  -3   2   3  113.19    7.30
  -3  -3  -3   37.80    3.60
  -3  -3   3   50.59    3.10
   3   3   3   47.40    4.90
  -3   3   3   54.69    4.00
   3  -3   3   56.09    3.90
  -4  -3  -3  449.06   23.60
   4   3  -3  384.66   23.20
   3  -4  -3  486.15   23.60
   3  -4  -3  464.25   23.40
   4   3   3  423.56   23.60
   3  -4   3  424.66   23.50
   2  -4  -3 2402.96  124.39
   2  -4  -3 2451.25  124.39
  -4  -2  -3 2550.34  124.49
   2  -4   3 2122.99  124.39
   2  -4   3 2478.05  124.69
   4   2   3 2546.95  124.69
  -4  -1  -3  186.58   11.20
  -4  -1  -3  209.28   10.90
  -1   4  -3  222.68   11.70
   1  -4  -3  200.78   10.80
   4   1  -3  195.58   11.10
   1  -4  -3  188.98   10.90
   4   1   3  195.68   11.20
   1  -4   3  172.48   10.80
   4   0  -3  100.49    6.20
   0   4  -3   99.39    6.30
   0  -4  -3  100.59    6.10
  -4   0  -3  101.69    6.50
   4   0   3  113.09    6.50
   0   4   3   94.89    6.40
   0  -4   3  103.69    6.10
   4  -1  -3    5.70    1.20
   4  -1  -3    8.00    2.00
  -1  -4  -3    6.80    1.90
   4  -1   3   11.40    2.40
  -4   1   3    8.40    1.40
  -1  -4   3    9.60    2.10
   4  -1   3    8.00    2.30
   2   4  -3  457.45   23.70
   4  -2  -3  448.46   23.50
  -2  -4  -3  483.25   24.00
   4  -2  -3  474.95   24.00
  -2  -4   3  387.16   23.90
  -4   2   3  414.06   23.50
   4  -2   3  481.35   24.10
   4  -2   3  458.55   24.00
  -3  -4  -3  128.09    7.80
   3   4  -3  126.69    7.60
   4  -3  -3  129.19    7.50
   3   4  -3  127.19    7.70
   4  -3  -3  115.49    7.60
   3   4   3  101.59    7.40
  -3  -4   3  108.29    7.20
   3   4   3  114.99    7.20
  -4   3   3  103.99    8.00
   4  -3   3  126.59    8.90
   4  -3   3  126.49    7.50
   4   4  -3  197.78   11.90
   4   4  -3  200.38   11.60
   4  -4  -3  216.28   11.90
   4   4  -3  216.48   11.80
   4  -4  -3  194.88   12.40
   4   4  -3  180.38   12.50
   4   4   3  235.48   11.60
   4   4   3  222.38   11.80
   4  -5  -3   39.70    3.90
   5   4  -3   41.40    4.30
   5   4  -3   37.00    4.40
   5   4  -3   43.30    4.00
   4  -5  -3   36.50    5.50
  -4   5  -3   43.20    6.00
   4  -5   3   43.80    5.00
   5   4   3   48.10    3.90
   5   4   3   44.70    4.20
   3  -5  -3  355.96   18.60
   5   3  -3  344.27   18.30
  -3   5  -3  322.17   18.70
   5   3  -3  349.17   18.50
   3  -5  -3  297.67   18.90
   5   3  -3  359.66   18.50
   5   3   3  339.97   18.40
   5   3   3  351.06   18.90
   5   3   3  348.47   18.30
   3  -5   3  312.77   18.80
   3  -5   3  359.26   19.00
   5   2  -3   85.09    6.10
   5   2  -3   81.59    5.80
   2  -5  -3   92.49    5.80
   5   2   3   85.69    6.50
   5   2   3   80.99    6.30
  -2   5   3   77.89    5.80
  -5  -1  -3   38.50    4.40
  -1   5  -3   33.60    4.30
   5   1  -3   35.80    4.30
   1  -5  -3   33.00    3.80
   5   1  -3   35.60    3.70
   5   1   3   31.50    3.90
   1  -5   3   25.50    4.20
  -1   5   3   23.80    3.90
   0   5  -3   28.00    4.10
   0   5  -3   29.90    4.80
   5   0  -3   21.70    3.90
   5   0  -3   17.00    4.00
   5   0  -3   25.90    2.90
   0  -5   3   24.10    3.80
   1   5  -3  223.38   14.10
   5  -1  -3  245.18   14.20
   5  -1  -3  232.98   14.00
   5  -1  -3  282.77   14.20
   1   5  -3  229.98   14.00
   1   5  -3  279.47   14.90
  -1  -5   3  259.87   14.40
   5  -1   3  276.17   14.30
   2   5  -3   95.09    6.70
   5  -2  -3   93.19    6.70
   2   5  -3   79.39    6.30
   5  -2  -3   96.69    6.20
   2   5  -3   85.99    6.80
   5  -2  -3   90.09    6.80
   2   5  -3   84.59    6.50
   2   5   3  100.59    6.10
   2   5   3  108.29    7.90
   5  -2   3  110.59    6.50
   5  -2   3   99.79    7.50
   2   5   3  103.99    6.40
  -2  -5   3   99.79    7.20
   3   5  -3  377.66   20.40
   3   5  -3  377.66   20.20
   5  -3  -3  399.16   20.70
   5  -3  -3  375.56   20.30
   5  -3  -3  371.46   20.40
   3   5  -3  364.26   20.40
   3   5  -3  400.96   20.30
   3   5   3  355.66   20.40
   3   5   3  377.16   20.10
   3   5   3  384.16   20.30
   5  -3   3  382.36   20.70
   5  -3   3  377.86   20.50
   5  -4  -3   47.30    4.00
   4   5  -3   49.00    4.20
   4   5  -3   43.90    4.90
   4   5  -3   45.20    4.00
   5  -4  -3   36.90    5.00
   4   5  -3   49.30    4.60
   4   5   3   34.10    3.90
   5  -4   3   40.70    4.30
   4   5   3   34.80    3.60
   4   5   3   39.80    5.60
   5   5  -3   12.50    3.20
   5   5  -3   13.40    3.10
   5   5  -3   11.50    2.50
   5  -5  -3   15.60    3.10
   5  -5  -3   16.40    4.30
   5   5  -3   13.00    3.30
   5   5   3   16.90    3.00
   5  -5   3   17.20    4.20
   5   5   3   15.20    2.90
   5   5   3   14.50    4.60
   5  -6  -3   85.49    6.70
  -5   6  -3   81.39    7.30
   6   5  -3   92.49    6.00
   6   5  -3   95.29    6.70
   6   5  -3   93.09    6.50
   6   5   3   90.69    6.10
   6   5   3   92.39    5.90
  -5   6   3   98.99    6.10
   6   4  -3  762.42   38.90
  -4   6  -3  733.23   38.90
   6   4  -3  760.92   39.00
   4  -6  -3  738.93   39.40
   6   4  -3  733.53   38.80
  -4   6   3  750.32   38.90
   6   4   3  733.43   38.70
   6   4   3  741.73   38.90
   3  -6  -3  526.05   27.90
   6   3  -3  544.25   27.60
   6   3  -3  519.35   29.10
  -3   6  -3  544.95   27.60
   6   3  -3  529.45   27.60
   6   3   3  506.45   28.20
   3  -6   3  496.75   27.70
   6   3   3  498.85   27.50
  -3   6   3  522.55   27.40
   6   3   3  513.75   27.40
   2  -6  -3   24.70    4.60
   6   2  -3   22.00    3.40
   6   2  -3   19.60    3.80
   6   2  -3   28.90    5.80
  -2   6  -3   28.40    4.20
  -2   6  -3   28.90    3.70
   6   2   3   17.50    4.20
   6   2   3   20.40    4.60
  -2   6   3   16.20    3.10
   6   1  -3   58.19    4.50
   6   1  -3   58.99    4.80
  -1   6  -3   53.99    4.70
  -1   6  -3   53.69    4.90
   6   1  -3   53.09    4.70
   6   1   3   56.79    4.90
  -1   6   3   46.30    6.30
  -1   6   3   49.00    4.50
   0   6  -3   22.60    5.00
   0   6  -3   15.80    3.70
   6   0  -3   13.20    3.50
   0   6  -3   19.60    3.60
   6   0  -3   16.20    3.00
   6   0  -3   15.30    3.20
   0   6   3   12.80    3.40
   6   0   3   12.50    3.00
   6   0   3   16.40    6.20
   0   6   3   16.60    4.20
   0   6   3    8.00    2.50
   6  -1  -3   89.59    6.40
   1   6  -3   97.89    6.30
   6  -1  -3   89.99    6.20
   1   6  -3   92.59    6.10
   1   6  -3   93.59    6.50
   1   6  -3   88.99    6.60
   6  -1  -3   94.39    6.30
   6  -1   3   95.09    6.70
   1   6   3   90.79    6.10
   1   6   3   89.69    6.30
   1   6   3   84.89    6.20
   6  -1   3   84.39    7.40
   2   6  -3  107.99    7.40
   2   6  -3  116.49    7.40
   6  -2  -3  110.19    7.40
   2   6  -3  109.69    7.60
   2   6  -3  112.89    7.20
   6  -2  -3  112.79    7.50
   6  -2  -3  111.49    7.30
   2   6   3  122.49    7.50
   6  -2   3  125.29    8.10
   2   6   3  121.89    7.10
   6  -2   3  131.39    8.30
   2   6   3  125.49    7.30
   6  -3  -3  167.58   10.40
   3   6  -3  158.18   11.50
   3   6  -3  152.38   10.80
   3   6  -3  168.38   10.10
   6  -3  -3  166.08   10.20
   3   6   3  182.18   10.20
   3   6   3  189.78   10.10
   6  -3   3  186.88   10.80
   3   6   3  180.28   10.20
   4   6  -3   67.39    5.40
   6  -4  -3   69.39    5.40
   4   6  -3   69.59    5.40
   4   6  -3   60.79    4.80
   6  -4  -3   66.59    5.30
   4   6  -3   69.49    4.90
   4   6   3   56.09    4.50
   6  -4   3   56.39    5.30
   4   6   3   61.39    4.70
   6  -4   3   56.49    5.30
   4   6   3   54.09    5.70
   5   6  -3  140.69    8.20
   6  -5  -3  135.49    8.90
   5   6  -3  140.39    8.20
   5   6  -3  141.39    8.60
   5   6  -3  139.79    8.60
   6  -5  -3  148.69    8.80
   5   6   3  133.79    8.20
   5   6   3  126.49    7.90
   6  -5   3  131.89    9.20
   5   6   3  128.09    8.80
   6   6  -3   96.29    5.50
   6   6  -3   81.49    5.70
   6   6  -3   87.19    6.00
   6  -6  -3   87.69    6.50
   6   6   3   76.79    5.30
   6  -6   3   70.49    7.10
   6   6   3   73.09    5.50
  -6   6   3   83.69    5.70
   7   6  -3   34.80    3.20
   7   6  -3   35.90    4.00
  -6   7  -3   31.80    3.20
   7   6  -3   27.10    3.00
   6  -7  -3   28.60    5.20
   7   6   3   27.00    3.40
   7   6   3   26.30    3.00
  -6   7   3   31.00    3.10
   7   5  -3   46.40    4.50
   7   5  -3   40.50    3.90
  -5   7  -3   45.40    4.00
   7   5  -3   41.80    3.70
  -5   7  -3   43.00    4.90
   5  -7  -3   43.00    5.80
   7   5   3   33.40    3.70
   7   5   3   31.50    4.00
  -5   7   3   32.10    3.40
   4  -7  -3   16.20    6.60
  -4   7  -3    9.20    3.40
   7   4  -3    8.90    2.50
  -4   7  -3    9.60    2.60
   7   4  -3   10.20    2.90
   7   4  -3   11.40    3.40
   7   4   3    5.20    2.40
   7   4   3    4.50    2.30
  -3   7  -3   91.59    6.50
  -3   7  -3   93.09    6.70
   7   3  -3   92.49    6.50
   7   3  -3   97.49    7.10
   7   3  -3   94.89    6.30
   7   3   3   93.79    8.00
   3  -7   3  105.29    7.20
  -3   7   3  108.19    7.30
   7   3   3   99.69    7.00
  -2   7  -3  507.95   27.90
   7   2  -3  530.85   28.00
  -2   7  -3  522.05   27.90
   7   2  -3  519.45   27.90
  -2   7   3  546.65   27.90
   2  -7   3  531.65   28.00
   7   2   3  541.15   28.70
   7   1  -3  278.07   16.20
  -1   7  -3  292.77   15.80
   7   1  -3  293.97   15.80
  -1   7  -3  289.37   15.60
   7   1  -3  296.77   15.70
   7   1   3  276.37   16.30
  -1   7   3  269.87   15.50
   0   7  -3  131.99    7.70
   0   7  -3  123.19    7.80
   7   0  -3  123.69    7.70
   0   7  -3  119.69    8.40
   7   0  -3  128.89    8.20
   7   0  -3  128.59    7.70
   0   7   3  112.19    7.40
   7   0   3  117.99    8.20
   0   7   3  114.79    7.80
   7  -1  -3   87.59    6.20
   7  -1  -3   90.99    6.10
   1   7  -3   93.59    5.80
   7  -1  -3   94.39    6.10
   1   7  -3   93.99    6.20
   1   7  -3   91.29    6.20
   7  -1   3   79.49    6.30
   1   7   3   78.69    5.90
   7  -1   3   78.69    7.00
   1   7   3   75.39    5.80
   1   7   3   79.99    5.90
   2   7  -3  100.49    6.20
   7  -2  -3   98.49    6.80
   7  -2  -3  103.19    6.80
   7  -2  -3  103.89    6.60
   2   7  -3  101.59    6.50
   2   7  -3  105.39    6.80
   2   7  -3  102.09    6.70
   2   7   3   92.49    6.40
   2   7   3   88.29    6.50
   2   7   3   92.79    6.20
   7  -2   3   93.79    7.00
   7  -2   3   90.39    6.90
   3   7  -3   97.09    6.50
   7  -3  -3   90.79    6.30
   7  -3  -3   85.99    6.20
   3   7  -3   88.29    6.50
   3   7  -3   92.19    6.40
   3   7  -3   90.49    6.30
   7  -3   3   98.69    6.70
   3   7   3   98.39    6.30
   3   7   3   91.89    6.30
   3   7   3   99.09    5.90
   4   7  -3  165.08    9.80
   4   7  -3  168.38   10.00
   4   7  -3  169.28   10.10
   7  -4  -3  157.68   10.30
   4   7  -3  156.68    9.60
   7  -4  -3  172.98   10.20
   7  -4   3  169.78   10.70
   4   7   3  181.08    9.80
   4   7   3  170.08    9.60
   4   7   3  177.78   10.00
   5   7  -3    3.40    2.00
   5   7  -3    4.70    1.70
   5   7  -3    3.80    1.70
   7  -5  -3    3.50    2.30
   7  -5  -3    2.40    1.80
   7  -5   3    5.00    2.70
   5   7   3    4.10    1.40
   5   7   3    9.00    2.30
   5   7   3    3.50    2.60
   7  -6  -3   18.40    3.90
   6   7  -3   21.90    2.80
   6   7  -3   20.90    2.70
   6   7  -3   21.00    3.80
   7  -6   3   23.30    5.10
   6   7   3   27.90    2.80
  -7   6   3   30.60    3.00
   6   7   3   28.30    2.90
   7   7  -3   30.20    4.20
   7   7  -3   30.70    2.80
   7   7  -3   26.50    2.70
  -7   7  -3   32.80    2.90
   7  -7  -3   20.60    5.40
   7   7   3   27.40    2.70
  -7   7   3   38.60    4.00
   7   7   3   20.90    2.90
   8   7  -3   64.49    4.00
   8   7   3   59.49    4.20
  -7   8   3   62.99    4.00
  -6   8  -3   59.19    4.10
   8   6  -3   56.49    4.10
   8   6  -3   52.19    4.20
   8   6  -3   53.29    4.60
  -6   8   3   66.59    4.00
   8   6   3   63.59    7.70
   8   6   3   62.29    4.30
   8   5  -3   30.80    3.20
  -5   8  -3   27.80    4.80
  -5   8  -3   31.60    3.40
   8   5  -3   32.80    3.70
   8   5  -3   31.00    3.60
   8   5   3   35.60    4.40
   8   5   3   32.80    4.00
  -5   8   3   39.70    3.20
  -4   8  -3   20.00    3.90
  -4   8  -3   23.70    4.40
   8   4  -3   19.20    4.30
   8   4  -3   25.40    4.60
  -4   8   3   30.00    3.20
   8   3  -3   27.80    3.70
  -3   8  -3   23.90    3.60
  -3   8  -3   21.80    3.60
   8   3  -3   26.00    3.30
  -3   8   3   31.60    4.50
   3  -8   3   29.10    4.80
  -2   8  -3    5.50    1.80
   8   2  -3    6.10    1.90
  -2   8  -3    5.50    2.10
   8   2  -3    4.40    1.70
  -2   8   3   12.20    3.10
   2  -8   3    6.30    2.30
   8   2   3    6.70    3.50
  -1   8  -3   53.99    4.80
  -1   8  -3   59.89    4.60
   8   1  -3   60.59    5.00
   8   1  -3   54.99    4.70
   8   1  -3   60.59    6.20
   8   1   3   50.19    5.50
  -1   8   3   58.19    5.70
  -1   8   3   54.89    4.30
   8   0  -3  217.08   12.50
   8   0  -3  197.18   12.80
   0   8  -3  216.38   12.20
   8   0  -3  227.08   12.30
   0   8  -3  214.38   12.10
   0   8   3  216.18   12.30
   0   8   3  217.48   12.00
   0   8   3  224.38   12.20
   8   0   3  215.28   12.90
   8   0   3  208.08   12.90
   1   8  -3   60.59    4.60
   8  -1  -3   61.39    4.90
   8  -1  -3   62.39    4.90
   8  -1  -3   60.39    5.30
   1   8  -3   60.19    5.20
   1   8  -3   66.69    5.30
   1   8   3   63.99    4.80
   1   8   3   66.09    5.00
   8  -1   3   60.99    5.50
   1   8   3   63.29    4.80
   8  -1   3   55.39    5.60
   2   8  -3  103.29    6.60
   2   8  -3   96.99    6.40
   2   8  -3   95.49    6.10
   8  -2  -3   97.39    6.90
   8  -2  -3  100.19    6.40
   8  -2  -3   96.19    6.40
   8  -2   3   84.19    6.90
   2   8   3   95.29    6.10
   2   8   3   93.69    6.30
   8  -2   3   94.19    6.80
   2   8   3   88.69    6.00
   3   8  -3  128.49    7.80
   8  -3  -3  118.49    8.10
   8  -3  -3  127.49    7.70
   3   8  -3  121.99    7.30
   3   8  -3  113.99    7.40
   8  -3   3  118.29    7.80
   3   8   3  124.29    7.40
   8  -3   3  116.79    8.40
   3   8   3  113.69    7.10
   3   8   3  123.99    7.40
   4   8  -3   36.40    3.80
   4   8  -3   37.00    3.40
   8  -4  -3   35.20    4.10
   8  -4  -3   37.10    4.00
   4   8  -3   33.20    4.10
   4   8   3   42.40    3.70
   4   8   3   34.70    3.30
   8  -4   3   28.00    4.20
   4   8   3   40.70    4.00
   5   8  -3   11.40    3.50
   5   8  -3   11.90    2.40
   8  -5  -3   11.90    2.80
   8  -5  -3   11.50    3.30
   5   8  -3   12.50    2.40
   5   8   3   14.80    3.90
   5   8   3   11.00    2.20
   8  -5   3    7.70    3.00
  -8   5   3   11.20    2.80
   5   8   3   10.80    2.40
   8  -6  -3   39.20    4.50
   6   8  -3   44.40    4.30
   6   8  -3   42.10    3.20
   6   8  -3   39.20    5.50
   6   8   3   43.80    3.30
   6   8   3   46.10    3.20
  -8   6   3   45.30    3.40
  -8   7  -3   20.90    3.10
   7   8  -3   16.60    2.10
   7   8  -3   18.10    2.10
   7   8   3   17.90    2.10
   7   8   3   18.40    2.50
  -8   7   3   20.90    2.30
  -8   7   3   18.40    3.10
   9   6  -3   44.30    3.40
  -6   9  -3   48.10    3.20
  -6   9   3   40.40    3.00
   9   5  -3   87.49    6.00
   9   5  -3   94.29    5.70
  -5   9  -3   96.49    6.00
  -5   9   3   96.99    5.80
  -4   9  -3   47.30    3.60
  -4   9  -3   46.90    4.30
   9   4  -3   45.00    3.80
   9   4  -3   48.10    3.80
  -4   9   3   41.30    3.30
   9   3  -3    5.20    1.60
  -3   9  -3   11.60    3.10
  -3   9  -3    6.70    2.50
   9   3  -3    8.40    2.80
  -3   9   3    5.50    1.50
   9   2  -3    8.40    2.80
  -2   9  -3    3.70    1.70
   9   2  -3    3.70    1.70
  -2   9  -3    3.80    1.60
   2  -9   3    4.70    2.10
  -2   9   3    2.30    1.50
   9   1  -3   42.50    3.80
  -1   9  -3   43.10    3.90
   9   1  -3   40.00    4.00
  -1   9  -3   34.70    3.70
  -1   9   3   43.60    3.60
   1  -9   3   43.10    3.90
   9   1   3   40.20    5.10
   0   9  -3   33.80    3.50
   0   9  -3   28.00    4.40
   9   0  -3   30.20    3.50
   9   0  -3   24.60    4.70
   9   0   3   24.10    4.20
   0   9   3   31.40    4.00
   0   9   3   33.10    3.90
   9   0   3   24.60    5.10
   1   9  -3   -1.20    1.60
   1   9  -3   -3.70    2.50
   1   9  -3   -2.30    1.70
   9  -1  -3    1.90    1.80
   9  -1  -3    1.80    2.80
   9  -1  -3    0.30    1.70
   1   9   3   -1.90    2.20
   1   9   3    1.70    1.60
   1   9   3    8.20    3.00
   9  -1   3    1.20    2.10
   9  -1   3    3.50    3.00
   2   9  -3   36.30    3.80
   2   9  -3   31.00    3.60
   9  -2  -3   37.30    3.50
   9  -2  -3   27.00    4.10
   2   9  -3   33.90    3.20
   9  -2   3   39.00    4.10
   9  -2   3   32.80    4.10
   2   9   3   35.80    3.30
   2   9   3   33.90    3.40
   2   9   3   37.60    3.40
   3   9  -3   51.49    4.20
   9  -3  -3   46.70    4.90
   3   9  -3   45.90    4.20
   3   9  -3   45.40    3.70
   9  -3  -3   48.10    4.10
   3   9   3   50.69    3.90
   9  -3   3   43.40    4.70
   3   9   3   47.90    3.70
   3   9   3   44.00    3.60
   9  -4  -3   29.50    2.80
   9  -4  -3   24.30    3.50
   4   9  -3   27.00    2.50
   4   9  -3   17.30    3.90
   4   9  -3   29.10    2.80
   4   9   3   21.60    2.60
   9  -4   3   17.40    3.60
   4   9   3   22.10    2.70
   4   9   3   18.90    3.40
   5   9  -3   14.30    2.00
   5   9  -3   11.40    2.00
   9  -5   3   12.80    3.90
  -9   5   3   18.70    2.40
   5   9   3   19.10    2.10
   5   9   3   14.80    2.00
  -9   6  -3    6.80    1.90
   6   9  -3    6.60    1.70
   6   9  -3    6.10    1.60
   6   9   3    6.30    1.50
   6   9   3    7.40    1.80
  -9   6   3    6.40    2.10
  -6  -9   3    6.50    3.10
  -4  10  -3   14.40    2.50
  10   4  -3   19.70    2.90
  -4  10   3   22.60    2.10
  10   3  -3   10.30    2.50
  -3  10  -3    6.60    1.50
  -3  10  -3    6.70    1.90
  -2  10  -3   24.00    2.90
  10   2  -3   16.30    2.90
  -2  10  -3   22.90    2.80
  10   2  -3   26.40    2.80
  -2  10   3   23.70    2.40
  -1  10  -3   42.30    3.50
  10   1  -3   43.90    3.70
  -1  10  -3   45.20    3.80
  10   1  -3   45.20    3.60
   1 -10   3   54.49    4.00
  -1  10   3   52.39    3.50
   0  10  -3    6.10    2.00
  10   0  -3   10.10    2.50
  10   0  -3   12.60    2.40
   0  10  -3   10.90    2.90
   0  10   3    8.10    2.00
  10   0   3    5.80    3.10
   0 -10   3   11.20    2.70
   1  10  -3    3.00    1.30
  10  -1  -3    4.40    1.30
  10  -1  -3    2.80    3.40
   1  10  -3    0.50    1.90
  -1 -10   3    2.30    1.30
   1  10   3    3.10    1.40
  10  -1   3    3.50    2.60
  10  -2  -3   58.49    3.80
   2  10  -3   57.39    3.60
  10  -2  -3   51.69    5.20
   2  10  -3   51.89    5.00
   2  10   3   45.90    4.30
  10  -2   3   48.20    4.70
   2  10   3   58.29    3.80
   3  10  -3   34.80    3.40
  10  -3  -3   42.90    3.10
  10  -3  -3   35.50    4.40
   3  10  -3   43.90    3.00
  10  -3   3   39.70    4.30
   3  10   3   43.60    3.30
   3  10   3   43.70    3.50
   4  10  -3    0.70    1.00
   4  10  -3   -0.60    1.30
  -4 -10   3    0.00    1.00
 -10   4   3    1.80    1.50
   0   0  -4 9999.00  511.35
   1   0  -4  113.39    6.10
   1   0  -4  113.89    6.00
   0   1  -4  117.49    6.20
   0  -1  -4  115.09    6.20
  -1   0  -4  112.29    6.40
   0  -1   4  118.59    6.20
   1  -1  -4  500.05   26.20
  -1   1  -4  508.55   26.40
   1   1  -4  480.85   26.10
  -1  -1  -4  501.05   26.40
   1  -1   4  551.94   26.40
  -2  -1  -4  903.71   46.70
   1  -2  -4  862.21   46.90
  -2  -1  -4  909.91   46.60
   1  -2  -4  909.41   46.50
  -1   2  -4  892.31   46.60
   1  -2   4  925.11   46.60
  -1   2   4  921.61   46.50
  -2   0  -4  860.01   43.70
   0  -2  -4  853.31   43.50
   0   2  -4  827.92   43.50
   0  -2   4  837.62   43.50
  -1  -2  -4  410.66   20.50
   1   2  -4  408.66   20.30
   2  -1  -4  378.16   20.60
   2  -1  -4  411.36   20.20
  -2   1  -4  405.16   20.60
   2  -1   4  363.86   20.50
  -1  -2   4  365.06   20.30
   2  -2  -4  112.39    6.60
  -2  -2  -4  117.59    6.70
   2  -2  -4  121.19    6.20
  -2  -2  -4  119.79    6.50
  -2   2  -4  122.49    6.60
   2  -2   4  104.29    6.90
  -2   2   4   98.89    6.30
   2  -2   4  113.69    6.50
   2   2   4  104.59    6.90
   2  -3  -4   27.80    2.60
   2  -3  -4   28.10    2.70
  -2   3  -4   32.80    4.30
  -3  -2  -4   30.80    2.90
  -2   3   4   32.60    3.20
   3   2   4   34.20    3.50
   2  -3   4   37.30    3.00
   2  -3   4   37.40    3.80
   1  -3  -4  236.18   13.50
   1  -3  -4  262.77   13.40
  -3  -1  -4  257.37   13.80
  -3  -1  -4  264.47   13.60
  -1   3  -4  248.28   13.60
   3   1   4  256.17   13.90
  -1   3   4  233.18   13.50
   1  -3   4  252.97   13.60
   0   3  -4  558.44   27.50
   3   0  -4  525.95   27.60
   0  -3  -4  493.15   27.50
   0  -3  -4  537.75   27.50
  -3   0  -4  561.14   27.70
   0  -3   4  517.45   27.40
   3   0   4  526.75   27.80
   0   3   4  489.75   27.50
  -3   1  -4  337.97   18.40
   3  -1  -4  335.07   18.30
  -1  -3  -4  338.57   18.20
   1   3  -4  328.47   18.00
  -1  -3   4  348.67   18.00
   3  -1   4  354.96   18.30
   3  -1   4  362.56   18.60
   3  -2  -4   90.49    5.50
  -2  -3  -4   95.99    5.60
   2   3  -4   87.49    5.10
   3  -2  -4   90.29    5.10
   3  -2   4   94.09    5.90
  -2  -3   4   87.59    5.10
  -3   2   4   84.09    5.20
   3  -2   4   90.49    5.60
   3  -3  -4  109.19    6.40
   3  -3  -4  106.39    6.40
  -3  -3  -4  110.99    6.70
   3  -3   4  103.49    6.80
  -3   3   4   93.09    6.70
   3  -3   4  102.19    6.60
   3   3   4  105.39    7.00
   4   3  -4   28.50    4.10
   4   3  -4   31.90    4.40
   3  -4  -4   34.60    3.10
   3  -4  -4   29.70    4.90
   4   3  -4   32.10    3.90
   4   3   4   28.10    4.10
   3  -4   4   30.50    6.90
   4   3   4   30.70    3.80
   4   3   4   30.90    3.80
   3  -4   4   31.50    4.00
   2  -4  -4  236.78   13.00
  -4  -2  -4  243.08   13.30
   2  -4  -4  250.17   13.20
   4   2   4  237.48   13.30
   2  -4   4  217.98   13.40
   2  -4   4  228.38   13.30
  -4  -1  -4  129.69    7.80
   4   1  -4  121.99    7.70
   1  -4  -4  116.59    7.40
   1  -4  -4  131.59    7.70
   4   1   4  141.49    8.00
   1  -4   4  129.19    7.80
   4   0  -4   48.90    3.90
   0  -4  -4   48.00    4.00
   0   4  -4   52.69    4.50
   0  -4  -4   55.79    4.00
   4   0   4   60.99    4.30
   0  -4   4   50.19    4.00
  -1  -4  -4 1235.78   70.79
   1   4  -4 1302.47   70.79
  -1  -4  -4 1369.96   70.99
   4  -1  -4 1333.97   70.89
   4  -1   4 1504.65   71.29
   4  -1   4 1443.66   71.09
  -1  -4   4 1431.36   70.79
  -2  -4  -4  233.28   13.50
   4  -2  -4  232.38   13.90
  -2  -4  -4  246.38   13.70
  -2  -4   4  256.07   13.40
   4  -2   4  257.37   13.80
   4  -2   4  245.28   13.80
   4  -3  -4   10.50    2.40
   3   4  -4   12.40    3.70
   4  -3  -4   14.20    2.20
   3   4  -4   20.40    3.80
   3   4  -4   10.70    3.20
   3   4  -4   13.70    3.60
   4  -3   4    7.50    2.70
   3   4   4   13.20    3.00
   3   4   4   10.70    3.10
   4  -3   4   13.20    2.90
   4   4  -4  166.88   11.10
   4   4  -4  180.78   10.20
   4  -4  -4  198.08   10.30
   4   4  -4  190.28   10.10
   4   4  -4  192.28   10.10
   4  -4  -4  164.48   11.10
   4  -4   4  139.59   10.90
   4  -4   4  151.68   10.40
   5   4  -4   69.59    5.90
   4  -5  -4   80.79    5.60
   5   4  -4   67.29    6.60
   4  -5  -4   61.99    7.20
   4  -5   4   67.69    6.80
   4  -5   4   82.79    6.50
   5   4   4   79.49    5.30
   5   4   4   71.99    6.20
   5   3  -4  572.04   29.60
   3  -5  -4  565.04   29.90
   5   3  -4  550.24   29.60
   5   3  -4  561.44   29.70
   3  -5   4  560.74   29.80
   5   3   4  565.94   29.60
   5   3   4  575.44   30.20
   3  -5   4  550.74   30.20
   5   3   4  563.04   29.50
   2  -5  -4  135.69    7.80
   5   2  -4  142.59    8.00
   5   2  -4  126.29    8.60
   5   2  -4  125.79    7.70
  -2   5  -4  130.79    7.90
   5   2   4  129.79    8.20
   5   2   4  113.29    8.20
   5   2   4  119.99    8.00
  -2   5   4  124.79    7.90
   2  -5   4  119.99    8.10
   5   1  -4   69.79    5.10
   5   1  -4   70.39    5.20
  -1   5  -4   73.69    5.30
   1  -5  -4   70.19    4.90
   5   1  -4   68.09    5.40
   5   1   4   70.29    5.30
   5   1   4   62.69    5.70
  -1   5   4   55.69    5.30
   5   0  -4  688.23   33.10
   0   5  -4  602.74   32.80
   5   0  -4  582.34   32.70
   0  -5  -4  632.04   32.80
   5   0  -4  600.34   32.70
   0  -5   4  597.84   33.20
   5   0   4  723.43   33.40
   0   5   4  572.94   32.70
   1   5  -4   68.99    5.40
   1   5  -4   69.79    5.60
   5  -1  -4   54.59    5.70
   1   5  -4   66.59    5.30
   5  -1  -4   60.69    5.30
   5  -1  -4   73.09    4.90
   5  -1   4   73.99    5.20
   1   5   4   73.19    8.60
   1   5   4   67.29    5.40
  -1  -5   4   66.99    6.30
   1   5   4   67.09    5.10
   5  -2  -4  286.37   15.70
   2   5  -4  264.77   15.40
   2   5  -4  274.77   15.50
   5  -2  -4  304.27   15.60
   5  -2  -4  288.17   15.70
   2   5  -4  285.17   15.40
   2   5  -4  285.97   15.60
   5  -2   4  299.87   16.00
   2   5   4  257.87   15.90
   5  -2   4  262.07   15.90
   2   5   4  295.27   15.30
   2   5   4  287.47   15.50
   5  -3  -4  348.47   19.10
   3   5  -4  361.46   18.90
   5  -3  -4  343.97   19.20
   3   5  -4  331.27   19.00
   3   5  -4  345.97   18.80
   3   5  -4  340.47   19.00
   5  -3  -4  353.86   18.90
   5  -3   4  345.87   19.20
   5  -3   4  365.46   19.50
   3   5   4  359.96   18.90
   3   5   4  358.36   18.70
   4   5  -4  104.09    7.50
   5  -4  -4  112.49    7.20
   5  -4  -4  102.09    7.70
   4   5   4  103.89    8.40
   5  -4   4  113.99    7.60
   5   5  -4  195.38   11.60
   5   5  -4  201.48   11.40
   5  -5  -4  199.68   12.00
   5  -5  -4  187.48   11.80
   5   5  -4  199.68   11.40
   5   5   4  206.78   11.20
   5   5   4  201.98   11.30
   5  -5   4  211.18   12.40
   5  -6  -4   19.40    3.80
   6   5  -4   16.50    3.60
   6   5  -4   18.90    3.00
   6   5  -4   19.90    3.20
  -5   6   4   19.20    3.20
   6   5   4   17.00    3.00
   5  -6   4   18.90    6.20
   6   5   4   17.70    2.80
   6   4  -4  477.05   25.50
   6   4  -4  481.45   25.50
   4  -6  -4  460.95   26.00
   6   4  -4  475.05   25.60
  -4   6   4  514.05   26.20
   6   4   4  491.15   25.40
   4  -6   4  474.15   25.80
   6   4   4  477.85   25.50
  -3   6  -4   52.99    4.60
   3  -6  -4   51.59    5.00
   6   3  -4   49.60    4.40
   6   3  -4   58.89    4.80
   6   3  -4   57.09    5.10
  -3   6  -4   55.49    6.20
  -3   6   4   53.19    4.30
   3  -6   4   46.80    5.20
   6   3   4   54.19    4.70
   6   3   4   49.50    4.90
   6   3   4   54.39    6.00
   6   2  -4  115.39    8.20
   6   2  -4  117.79    7.60
   2  -6  -4  112.99    7.90
  -2   6  -4  109.69    7.70
  -2   6  -4   99.19    8.10
   6   2  -4  115.79    7.50
  -2   6   4  128.69    7.40
   2  -6   4  129.29    7.80
   6   2   4  137.49    8.30
   6   2   4  129.99    7.80
   6   1  -4  137.99    8.20
  -1   6  -4  134.79    8.70
   6   1  -4  136.19    8.40
  -1   6  -4  135.79    8.40
   6   1  -4  142.39    8.80
   6   1   4  145.19    8.90
   6   1   4  132.79    8.90
  -1   6   4  130.69    8.20
   0   6  -4   66.59    5.70
   6   0  -4   67.49    5.20
   0   6  -4   67.49    6.40
   6   0  -4   72.19    5.30
   0   6  -4   68.49    5.40
   6   0  -4   68.39    5.40
   6   0   4   70.79    7.60
   0   6   4   69.79    5.80
   0   6   4   75.59    5.50
   6   0   4   75.59    5.60
   0   6   4   65.99    5.40
   6  -1  -4  248.88   12.90
   6  -1  -4  233.78   12.40
   6  -1  -4  229.58   12.50
   1   6  -4  225.38   12.60
   1   6  -4  231.08   12.40
   1   6  -4  227.38   12.50
   1   6   4  208.48   12.40
   1   6   4  204.28   12.40
   6  -1   4  213.38   13.00
   6  -1   4  187.58   13.30
   1   6   4  217.58   12.20
   2   6  -4   94.09    6.30
   2   6  -4   96.09    6.20
   6  -2  -4   92.19    6.20
   6  -2  -4   88.09    6.10
   2   6  -4   91.09    6.00
   6  -2  -4   86.69    6.40
   2   6   4   85.99    6.60
   6  -2   4   90.09    6.50
   6  -2   4   81.69    6.90
   2   6   4   92.19    5.80
   2   6   4   89.59    6.00
   3   6  -4   70.39    5.20
   6  -3  -4   70.59    5.50
   3   6  -4   74.19    5.60
   6  -3  -4   68.89    5.60
   6  -3  -4   72.09    5.30
   3   6  -4   81.09    5.30
   3   6   4   74.79    5.00
   3   6   4   75.79    5.20
   6  -3   4   73.69    5.90
   6  -3   4   69.39    6.10
   4   6  -4  268.27   15.10
   6  -4  -4  263.97   15.70
   4   6  -4  273.47   15.30
   6  -4  -4  281.17   15.50
   4   6  -4  285.17   15.20
   6  -4   4  281.37   16.10
   4   6   4  270.67   15.10
   4   6   4  281.87   15.00
   4   6   4  283.37   16.50
   6  -5  -4  115.79    7.90
   5   6  -4  109.89    8.50
   6  -5  -4  111.09    7.80
   5   6  -4  119.19    7.80
   5   6  -4  110.49    7.50
   6  -5   4  118.59    8.40
   5   6   4  130.99    7.80
   5   6   4  123.19    7.10
   6   6  -4    3.00    1.70
   6   6  -4    4.30    1.50
   6  -6  -4    4.60    2.50
   6   6  -4    4.30    1.90
  -6   6   4    0.80    1.50
   6   6   4    1.30    1.50
   6  -6   4    1.30    4.00
   6   6   4    1.00    1.50
   7   6  -4    0.30    1.40
   7   6  -4    2.10    1.40
  -6   7  -4    0.90    1.80
   7   6  -4    1.40    1.60
   6  -7  -4   11.10    5.50
   7   6   4    2.00    1.40
  -6   7   4    0.70    1.90
   7   6   4    2.30    1.60
   7   5  -4  106.09    6.60
  -5   7  -4  109.29    6.90
   5  -7  -4   95.19    8.00
   7   5  -4  105.59    6.90
   7   5  -4  108.19    7.10
   7   5   4  124.29    7.80
  -5   7   4  108.79    6.70
   7   4  -4  178.48   10.10
  -4   7  -4  167.08   10.80
   4  -7  -4  153.48   11.10
   7   4  -4  165.88    9.90
  -4   7  -4  169.78   10.10
   7   4  -4  166.28    9.90
  -4   7   4  179.08    9.80
   4  -7   4  180.98   10.80
   7   4   4  182.38   10.00
   7   4   4  168.58    9.90
   7   3  -4   90.99    6.30
   7   3  -4   83.29    6.30
  -3   7  -4   82.69    6.00
   7   3  -4   87.69    5.60
  -3   7  -4   80.09    6.30
   7   3   4   69.99    7.30
   7   3   4   75.89    5.90
   3  -7   4   74.69    6.20
   7   3   4   73.59    6.70
  -3   7   4   70.59    5.30
   7   2  -4    5.90    1.90
   7   2  -4   10.60    2.90
  -2   7  -4    6.00    1.90
  -2   7  -4    7.30    2.60
   7   2   4   10.40    4.00
   2  -7   4    6.90    2.30
  -2   7   4    6.70    1.80
   7   2   4    5.80    2.70
   7   1  -4  106.29    6.80
  -1   7  -4  108.49    7.10
  -1   7  -4  112.89    7.20
   7   1  -4  111.19    7.10
   7   1  -4  103.99    7.70
   7   1   4  106.69    7.70
  -1   7   4  109.09    6.90
   0   7  -4   35.50    4.20
   0   7  -4   37.60    4.00
   7   0  -4   42.70    4.10
   7   0  -4   40.20    4.10
   0   7  -4   28.30    5.20
   7   0  -4   38.50    4.20
   7   0   4   45.50    4.60
   0   7   4   39.70    4.00
   0   7   4   47.20    4.70
   0   7   4   45.20    4.60
   1   7  -4  163.48    9.50
   7  -1  -4  163.08    9.40
   1   7  -4  153.78    9.20
   7  -1  -4  160.38    9.80
   7  -1  -4  159.98    9.50
   1   7  -4  155.08    9.40
   1   7   4  152.68    9.30
   7  -1   4  148.19   10.20
   7  -1   4  156.38    9.90
   1   7   4  160.38    9.20
   1   7   4  155.48    9.30
   7  -2  -4    2.30    1.80
   2   7  -4    2.40    1.90
   2   7  -4    1.30    1.80
   7  -2  -4    1.30    1.90
   7  -2  -4    1.60    2.00
   2   7  -4    4.60    2.20
   2   7   4    1.20    1.90
   7  -2   4    0.70    2.30
   2   7   4    0.30    2.20
   2   7   4    2.90    1.90
   3   7  -4    4.10    1.80
   7  -3  -4    7.30    2.90
   3   7  -4    4.30    2.10
   3   7  -4    6.60    2.30
   7  -3  -4    4.10    2.00
   7  -3  -4    4.00    1.80
   7  -3   4    2.70    2.30
   3   7   4    4.30    1.80
   3   7   4    3.70    2.40
   3   7   4    4.70    1.80
   7  -3   4    4.80    2.20
   7  -4  -4   55.39    4.80
   4   7  -4   51.89    4.30
   7  -4  -4   46.20    4.60
   4   7  -4   52.19    4.10
   4   7  -4   50.39    4.60
   7  -4   4   48.20    5.10
   4   7   4   52.09    5.20
   4   7   4   48.40    3.80
   4   7   4   46.60    4.30
   5   7  -4   16.60    3.40
   7  -5  -4   12.30    3.50
   7  -5  -4   12.30    3.60
   5   7  -4   13.50    2.60
   5   7  -4   13.10    3.40
   7  -5   4   17.10    4.30
   5   7   4   17.80    2.50
   5   7   4   12.10    2.60
   6   7  -4   43.10    4.00
   7  -6  -4   40.10    4.40
   6   7  -4   43.70    3.50
   6   7  -4   45.40    3.40
   6   7   4   40.40    3.40
  -7   6   4   40.70    3.50
   7  -6   4   29.60    6.40
   6   7   4   39.40    3.50
   7  -7  -4    5.00    4.00
   7   7  -4    2.30    1.80
   7   7  -4    1.80    1.50
   7   7  -4    1.30    1.30
  -7   7  -4    1.20    1.10
   7   7   4    3.20    1.40
   7   7   4    2.00    1.30
  -7   7   4    0.50    1.20
  -7   8  -4    2.90    1.10
   8   7  -4    6.10    1.90
   8   7   4    3.90    2.00
  -7   8   4    4.60    1.10
  -6   8  -4    1.40    1.20
   8   6  -4    0.20    1.20
   8   6  -4   -0.40    1.50
   8   6   4   -3.60    1.90
   8   6   4    0.00    3.10
  -6   8   4    1.50    1.20
   8   5  -4   65.39    4.40
  -5   8  -4   63.79    4.50
   8   5  -4   72.79    4.70
  -5   8   4   59.59    4.30
   8   5   4   57.29    4.80
   8   5   4   52.69    4.90
   8   4  -4    2.70    1.70
  -4   8  -4    3.20    1.50
   8   4  -4    1.30    1.60
  -4   8   4    3.70    1.50
   8   4   4   11.60    3.90
   8   3  -4    3.00    1.70
   8   3  -4    4.00    1.70
  -3   8  -4    2.90    1.60
  -3   8   4    5.40    1.70
  -2   8  -4    3.80    2.30
  -2   8  -4    3.70    1.60
   8   2  -4    4.00    1.80
   8   2  -4    7.80    2.80
   8   2   4    2.00    3.30
   2  -8   4    4.60    1.90
  -2   8   4    9.70    2.90
   8   1  -4   25.10    3.50
   8   1  -4   21.60    3.40
  -1   8  -4   25.40    3.60
  -1   8  -4   28.70    4.00
   8   1  -4   17.60    5.60
   1  -8   4   29.30    3.50
  -1   8   4   27.80    3.20
   8   1   4   27.00    4.30
   8   0  -4  220.08   13.80
   0   8  -4  233.38   13.20
   8   0  -4  240.88   13.30
   8   0  -4  245.68   13.20
   0   8  -4  239.78   13.10
   0   8   4  242.48   13.10
   0   8   4  239.38   13.30
   8   0   4  228.98   14.00
   0   8   4  233.48   13.20
   8  -1  -4   84.49    5.90
   8  -1  -4   85.49    5.80
   1   8  -4   88.19    6.00
   8  -1  -4   87.39    6.50
   1   8  -4   88.59    5.80
   1   8  -4   83.69    6.10
   8  -1   4   86.39    6.60
   8  -1   4   77.19    6.90
   1   8   4   82.39    5.70
   1   8   4   87.99    5.80
   1   8   4   85.09    6.00
   8  -2  -4   12.70    3.00
   2   8  -4   10.00    2.90
   8  -2  -4   12.20    3.30
   8  -2  -4   11.60    3.70
   2   8  -4   14.90    3.30
   2   8  -4    7.10    2.20
   2   8   4   16.50    2.70
   2   8   4   17.40    3.00
   8  -2   4   11.60    2.70
   8  -2   4   12.00    3.30
   8  -3  -4   49.00    4.20
   3   8  -4   46.10    4.10
   3   8  -4   51.59    4.30
   3   8  -4   45.40    3.80
   8  -3  -4   46.40    4.50
   3   8   4   46.10    3.60
   3   8   4   45.00    3.80
   8  -3   4   39.80    4.70
   4   8  -4   44.90    3.70
   4   8  -4   42.70    4.00
   4   8  -4   43.60    3.60
   8  -4  -4   45.40    4.40
   8  -4  -4   47.50    4.00
   4   8   4   44.30    3.60
   8  -4   4   44.00    4.70
   4   8   4   48.70    4.80
   4   8   4   40.90    3.40
   5   8  -4   11.40    3.00
   5   8  -4   16.40    2.30
   8  -5  -4   13.70    2.90
   5   8  -4   15.70    2.30
   8  -5  -4   12.70    3.20
   5   8   4   11.40    2.20
   5   8   4   11.90    2.10
   8  -5   4    6.30    3.20
   8  -6  -4   34.20    4.30
   6   8  -4   42.90    3.10
  -8   6  -4   42.10    3.30
   6   8  -4   30.40    6.00
   6   8  -4   37.90    2.90
   6   8   4   38.10    2.80
  -8   6   4   44.10    3.10
   6   8   4   36.30    3.00
  -6  -8   4   29.40    5.20
   7   8  -4   17.80    2.00
  -8   7  -4   18.40    2.20
  -8   7   4   21.30    2.10
   7   8   4   15.70    2.10
   7   8   4   20.00    2.40
  -5   9  -4    8.30    2.80
   9   5  -4    8.70    2.60
   9   5  -4    9.50    2.20
  -5   9   4    5.40    1.70
   9   4  -4   42.10    3.30
  -4   9  -4   35.30    3.20
   9   4  -4   33.20    3.30
  -4   9   4   33.90    2.90
  -3   9  -4    6.60    2.40
  -3   9  -4    9.70    3.30
   9   3  -4    8.00    2.50
   9   3  -4    5.40    1.60
  -3   9   4    5.90    1.50
  -2   9  -4   48.50    4.20
   9   2  -4   44.10    3.90
   9   2  -4   51.69    4.40
  -2   9  -4   45.60    3.80
  -2   9   4   45.00    3.60
   2  -9   4   43.00    4.20
   9   1  -4   29.20    3.30
   9   1  -4   29.00    3.20
  -1   9  -4   24.40    3.20
  -1   9  -4   29.00    3.30
   1  -9   4   26.90    3.40
  -1   9   4   25.40    2.90
   9   1   4   21.70    4.50
   0   9  -4   11.70    2.80
   0   9  -4   12.30    2.80
   9   0  -4   10.80    4.80
   9   0  -4   16.70    2.70
   9   0  -4   14.70    2.80
   0   9   4   17.90    3.80
   0  -9   4   13.50    2.80
   9   0   4   11.90    3.50
   0   9   4   12.90    2.80
   1   9  -4  103.69    6.20
   9  -1  -4   93.09    7.20
   9  -1  -4  102.69    6.20
   9  -1  -4  101.79    6.30
   1   9  -4  104.09    6.30
   1   9  -4   97.19    6.70
   1   9   4  106.19    6.40
   1   9   4  102.99    6.50
   1   9   4   95.49    6.10
   9  -1   4   82.79    6.90
   9  -2  -4   40.30    3.40
   2   9  -4   40.10    3.50
   2   9  -4   38.30    3.60
   2   9  -4   35.70    3.40
   9  -2  -4   34.40    4.30
   9  -2   4   33.60    5.10
   2   9   4   35.10    3.60
   2   9   4   42.60    3.50
   2   9   4   38.20    3.50
   9  -3  -4    9.90    4.00
   3   9  -4   16.10    2.80
   3   9  -4   11.70    2.40
   9  -3  -4   14.00    2.70
   3   9  -4   12.70    2.30
   3   9   4   20.20    2.50
   9  -3   4   16.30    3.50
   3   9   4   16.50    3.20
   3   9   4   16.20    2.50
   9  -4  -4   13.80    3.20
   4   9  -4   17.10    2.30
   4   9  -4   21.00    2.40
   4   9  -4   16.60    3.20
   9  -4  -4   20.20    2.70
   4   9   4   22.40    2.30
   9  -4   4   24.40    3.60
   5   9  -4    1.00    1.10
  -9   5  -4    2.40    1.80
   5   9  -4    2.20    1.00
   9  -5  -4    2.10    2.50
  -5  -9   4    0.40    1.60
   5   9   4    1.00    1.10
   5   9   4    1.60    1.30
  -9   5   4    4.30    1.40
  10   3  -4   79.89    5.20
  -3  10  -4   83.19    5.20
  -3  10   4   95.19    5.70
  -2  10  -4    2.60    1.30
  10   2  -4    6.90    2.10
  10   2  -4    1.00    1.40
  -2  10  -4    9.10    3.10
  -2  10   4    4.00    1.30
   2 -10   4    0.40    2.10
  10   1  -4   15.20    2.50
  -1  10  -4   13.60    2.70
  10   1  -4   14.20    2.40
  -1  10  -4   14.50    2.50
  -1  10   4   15.90    2.30
   1 -10   4   12.60    2.80
  10   0  -4   79.09    5.00
   0  10  -4   77.99    5.00
   0  10  -4   83.19    5.10
  10   0  -4   86.19    5.10
   0 -10   4   80.69    5.10
   0  10   4   78.79    5.00
   1  10  -4   12.00    2.90
  10  -1  -4   17.20    2.30
   1  10  -4   17.60    2.20
  -1 -10   4   18.80    2.60
   1  10   4   15.30    2.50
  10  -1   4   14.10    3.70
   2  10  -4   50.29    4.30
  10  -2  -4   51.29    5.40
   2  10  -4   61.19    3.70
  10  -2  -4   56.59    3.90
  10  -2   4   45.00    4.80
   2  10   4   53.39    4.00
   2  10   4   51.39    4.50
  -2 -10   4   61.29    4.00
  10  -3  -4   25.00    2.90
   3  10  -4   25.10    3.50
  -3 -10   4   29.60    2.90
   3  10   4   20.90    2.70
   4  10   4    7.70    1.90
   0   0  -5    0.40    0.50
   0   1  -5  126.59    7.10
   0  -1  -5  119.59    7.00
  -1   0  -5  129.39    7.20
   0  -1  -5  124.19    7.20
   1   0  -5  122.99    6.90
   1   0  -5  126.29    6.90
   1   0   5  143.19    7.70
   0  -1   5  147.39    7.10
   1  -1  -5  194.58   10.60
  -1   1  -5  196.98   10.90
   1  -1  -5  195.28   10.70
   1  -1  -5  182.18   11.00
  -1  -1  -5  193.08   10.90
   1   1  -5  186.58   10.50
  -1  -1  -5  202.38   10.90
   1  -1   5  232.68   10.90
   1   1   5  225.28   11.30
   1  -1   5  211.28   11.20
  -2  -1  -5 2280.67  112.29
   1  -2  -5 2251.67  111.99
  -1   2  -5 2179.38  112.09
   1  -2  -5 2118.49  112.19
  -2  -1  -5 2350.36  112.19
   1  -2   5 2164.48  112.19
   1  -2   5 1979.00  112.19
   2   1   5 2171.88  112.29
   0  -2  -5  960.50   51.09
   0   2  -5  973.70   50.89
   0  -2  -5 1008.50   50.99
   2   0  -5  976.30   51.09
  -2   0  -5 1020.70   51.19
   0  -2   5 1016.90   50.99
   2   0   5  964.50   51.19
  -1  -2  -5   89.09    5.80
  -1  -2  -5   95.99    5.40
  -2   1  -5   93.39    5.70
   2  -1  -5   89.29    5.50
   2  -1  -5   95.79    5.00
   2  -1  -5   92.49    5.10
   1   2  -5   91.49    5.20
   2  -1   5   87.99    5.80
  -1  -2   5   89.29    5.10
   2  -1   5   91.49    5.50
  -2   2  -5 1056.09   55.69
   2  -2  -5 1036.30   55.59
   2  -2  -5 1103.49   55.29
  -2  -2  -5 1113.19   55.59
  -2  -2  -5 1129.29   55.99
   2   2   5 1083.19   55.79
   2  -2   5 1080.79   55.69
   2  -2   5 1001.10   55.59
   2  -3  -5  239.78   13.50
   2  -3  -5  250.77   13.40
  -3  -2  -5  254.67   13.70
   3   2   5  257.67   13.80
  -2   3   5  230.68   13.60
   2  -3   5  240.58   13.70
   2  -3   5  255.77   13.80
   1  -3  -5  953.70   50.19
   1  -3  -5  989.90   50.09
   3   1  -5  933.81   50.09
  -1   3  -5  927.21   50.19
  -3  -1  -5 1001.80   50.29
   3   1   5 1025.00   50.39
  -1   3   5  934.51   50.19
   1  -3   5  926.31   50.19
   1  -3   5 1025.20   50.29
   3   0  -5  730.23   38.50
   0  -3  -5  730.13   38.40
   0  -3  -5  695.13   38.40
   0   3  -5  743.33   38.40
   3   0   5  783.42   38.70
   0  -3   5  753.12   38.40
   1   3  -5  574.64   29.00
   3  -1  -5  553.34   29.30
  -1  -3  -5  574.04   29.30
   3  -1   5  549.95   29.40
   3  -1   5  569.54   29.50
  -1  -3   5  528.95   29.00
   3  -2  -5   19.60    2.20
   3  -2  -5   20.90    2.20
  -2  -3   5   15.30    2.00
   3  -2   5   17.30    3.10
   3  -2   5   17.50    2.80
   3   3  -5  121.89    8.00
   3   3  -5  112.59    7.90
   3  -3  -5  131.39    7.60
   3   3   5  136.49    7.80
   3   3   5  135.69    7.60
   3  -4  -5  512.45   25.90
   4   3  -5  499.85   25.80
   4   3  -5  530.65   25.80
   4   3  -5  484.85   25.70
   3  -4   5  433.76   25.80
   3  -4   5  492.05   26.10
   4   3   5  465.95   25.50
   4   3   5  453.95   25.60
   4   3   5  501.95   26.20
   4   2  -5  282.07   16.50
   2  -4  -5  308.47   16.70
   4   2  -5  279.47   16.40
   2  -4  -5  305.97   16.40
  -2   4  -5  268.07   16.40
   4   2  -5  287.87   16.30
   4   2   5  306.27   16.30
   2  -4   5  306.37   16.50
   4   2   5  344.17   16.80
   4   2   5  306.97   17.00
   2  -4   5  311.47   16.70
  -4  -1  -5  122.59    9.20
   1  -4  -5   88.49    6.20
   4   1  -5   87.79    6.40
   1  -4  -5   94.79    6.70
   1  -4   5  108.79    7.30
   4   1   5  118.59    6.80
   1  -4   5  105.49    7.10
   0  -4  -5   21.10    2.60
   4   0  -5   19.90    2.60
   0  -4  -5   17.10    3.40
   0  -4   5   25.20    3.50
   4   0   5   28.10    3.00
  -1  -4  -5  125.69    8.00
  -1  -4  -5  117.89    7.50
   4  -1  -5  121.39    7.40
   1   4  -5  130.89    8.90
  -1  -4   5  122.09    7.70
   4  -1   5  135.19    7.90
  -2  -4  -5  325.47   17.20
   2   4  -5  304.37   17.30
   2   4  -5  298.47   17.40
   4  -2  -5  294.57   17.30
   4  -2  -5  325.97   17.30
   2   4   5  337.17   16.90
   2   4   5  331.77   17.20
   3   4  -5  669.93   32.90
   3   4  -5  625.44   33.00
   4  -3  -5  669.23   33.20
   4  -3  -5  630.94   32.90
   3   4  -5  609.44   32.80
   4  -3  -5  583.74   33.20
   3   4   5  613.34   32.80
   3   4   5  612.84   32.70
   4  -3   5  668.53   33.40
   4  -3   5  591.74   33.00
   4   4  -5  117.19    7.30
   4  -4  -5  118.09    9.20
   4  -4  -5  121.99    7.40
   4   4  -5  120.29    7.50
   4   4  -5  123.39    7.40
   4  -4   5  111.49    7.90
   4   4   5  105.99    7.00
   4   4   5  109.29    7.00
   4  -4   5  114.29    7.80
   4  -5  -5   34.50    3.60
   5   4  -5   28.70    4.00
   5   4  -5   40.60    3.70
   5   4  -5   32.60    4.00
   5   4   5   34.60    3.60
   5   4   5   37.80    3.70
   4  -5   5   40.10    5.20
   4  -5   5   42.20    5.30
   3  -5  -5  122.19    7.50
   5   3  -5  125.39    7.60
   5   3  -5  125.99    7.40
  -3   5  -5  123.29    7.50
   5   3  -5  122.69    7.30
   5   3   5  113.49    8.00
   5   3   5  107.99    7.30
   5   3   5  105.29    7.30
   3  -5   5  107.99    7.60
   5   2  -5   57.59    4.70
  -2   5  -5   56.89    4.80
   5   2  -5   53.39    4.40
   2  -5  -5   53.69    4.10
   5   2  -5   59.79    5.20
   5   2   5   53.59    5.10
   2  -5   5   42.60    4.90
   5   2   5   44.60    4.60
  -2   5   5   44.70    4.70
   5   2   5   43.30    4.40
  -1   5  -5  106.59    7.30
   5   1  -5  108.79    7.10
   5   1  -5  117.79    7.40
   5   1  -5  110.39    7.40
   1  -5  -5  111.09    7.10
  -1   5   5  108.99    7.60
  -1   5   5  115.59    7.40
   5   1   5  108.89    7.20
   5   1   5  131.59    7.60
   0  -5  -5   75.19    5.60
   5   0  -5   81.09    5.70
   0   5  -5   81.89    6.50
   0   5  -5   83.59    6.80
   5   0  -5   77.29    5.90
   0   5  -5   79.99    5.80
   5   0  -5   86.99    5.70
   5   0   5   89.49    6.00
   5   0   5   79.69    6.10
   0   5   5   76.59    6.20
   0   5   5   76.79    6.60
   0   5   5   77.19    5.70
   5  -1  -5   14.90    3.60
   5  -1  -5   11.40    2.60
   1   5  -5   16.70    4.20
   1   5  -5   14.80    3.30
   5  -1  -5   17.20    2.50
   1   5  -5   12.30    4.00
  -1  -5  -5   12.20    3.10
   1   5   5   11.00    3.00
   5  -1   5   12.20    2.60
   1   5   5   19.80    4.00
   1   5   5   15.60    5.40
   5  -1   5   17.90    3.10
   2   5  -5  190.08   11.30
   5  -2  -5  187.58   11.60
   2   5  -5  199.28   11.40
   5  -2  -5  200.78   11.40
   2   5  -5  191.38   11.20
   5  -2  -5  190.78   11.30
   5  -2   5  195.48   11.70
   2   5   5  214.48   11.00
   5  -2   5  205.58   11.70
   2   5   5  196.78   11.20
   3   5  -5  335.57   17.90
   3   5  -5  344.97   17.90
   5  -3  -5  329.57   18.10
   5  -3  -5  333.37   17.90
   3   5  -5  325.57   17.80
   5  -3  -5  329.27   18.30
   3   5   5  319.07   17.70
   3   5   5  330.07   17.60
   5  -3   5  330.07   18.50
   5  -3   5  313.37   18.10
   4   5  -5  228.78   12.60
   5  -4  -5  222.78   13.10
   4   5  -5  230.48   12.80
   5  -4  -5  226.88   13.70
   4   5  -5  226.58   12.60
   4   5   5  215.28   12.40
   4   5   5  217.88   12.50
   5  -4   5  234.48   13.40
   5  -5  -5   74.79    7.10
   5   5  -5   75.59    5.40
   5  -5  -5   79.49    7.10
   5   5  -5   82.09    5.60
   5   5  -5   80.79    5.70
   5   5   5   75.29    5.10
   5   5   5   78.49    5.40
   5  -5   5   74.19    6.70
   5  -5   5   79.29    6.90
   6   5  -5    1.50    1.60
   6   5  -5    2.80    1.80
   6   5  -5    1.20    1.70
   5  -6  -5   -0.40    2.40
  -5   6  -5    3.00    1.90
   6   5   5    2.00    1.50
  -5   6   5    0.60    1.70
   6   5   5    0.40    1.70
   6   4  -5   65.49    5.10
   6   4  -5   59.99    4.80
   4  -6  -5   58.59    6.40
   6   4  -5   66.49    5.00
  -4   6  -5   65.29    5.10
   6   4   5   63.89    4.90
   4  -6   5   67.89    6.00
  -4   6   5   63.09    4.90
   6   4   5   67.29    4.80
  -3   6  -5   14.80    3.50
   6   3  -5   19.10    3.50
   6   3  -5   18.70    3.80
   3  -6  -5   18.30    3.50
   6   3  -5   16.90    3.10
   3  -6   5   15.70    3.90
   6   3   5   12.50    3.30
  -3   6   5   11.70    3.00
   2  -6  -5   50.09    4.70
  -2   6  -5   46.90    4.40
   6   2  -5   47.30    4.40
   6   2  -5   48.90    4.10
   6   2   5   47.90    4.40
   6   2   5   44.50    4.80
  -2   6   5   41.10    4.10
   2  -6   5   41.80    4.60
  -1   6  -5  142.39   10.30
   6   1  -5  168.78   10.60
   6   1  -5  156.88   10.20
  -1   6  -5  161.18   10.00
   1  -6  -5  154.58   10.10
   6   1  -5  164.78    9.70
  -1   6   5  162.58   10.10
   1  -6   5  187.18   10.60
  -1   6   5  176.68    9.80
   6   1   5  168.98    9.90
   6   1   5  181.78   10.40
   0   6  -5   89.29    8.10
   6   0  -5   98.39    7.50
   0   6  -5  110.39    7.10
   6   0  -5  111.69    6.90
   0   6  -5  105.29    7.10
   6   0  -5  106.79    6.90
   0   6   5   98.39    6.90
   0   6   5   91.59    7.00
   6   0   5   91.99    7.10
   6   0   5  105.49    7.20
   0   6   5   98.09    6.60
   1   6  -5  218.48   12.50
   6  -1  -5  224.48   12.50
   6  -1  -5  208.78   12.60
   1   6  -5  206.18   12.30
   1   6  -5  207.58   12.30
   6  -1   5  231.78   13.00
   1   6   5  213.98   12.40
   1   6   5  214.48   12.30
   6  -1   5  223.38   12.60
   1   6   5  227.48   12.10
   2   6  -5  586.54   31.20
   6  -2  -5  609.94   31.40
   2   6  -5  606.94   31.40
   6  -2  -5  583.14   31.30
   6  -2  -5  589.14   31.80
   2   6  -5  606.44   31.20
   2   6   5  599.14   31.20
   6  -2   5  571.64   31.90
   2   6   5  593.84   31.20
   2   6   5  590.74   31.30
   3   6  -5   16.80    3.30
   3   6  -5   14.50    3.30
   6  -3  -5   15.20    3.00
   3   6  -5   12.10    3.20
   6  -3  -5   14.00    3.90
   6  -3  -5   15.70    3.10
   4   6  -5   53.79    4.50
   4   6  -5   48.90    4.80
   6  -4  -5   53.29    4.80
   6  -4  -5   51.59    5.40
   4   6   5   60.99    4.40
   4   6   5   58.59    4.10
   6  -4   5   60.29    5.50
   6  -5  -5  143.09    9.70
   6  -5  -5  150.58    9.80
   5   6  -5  157.18    9.20
   5   6  -5  154.58    9.30
   5   6  -5  155.68    9.10
   6  -5   5  158.98   10.40
   5   6   5  169.78    9.00
   5   6   5  166.08    9.20
   6   6  -5   45.20    4.80
   6  -6  -5   37.80    4.40
  -6   6  -5   43.40    4.20
   6   6  -5   42.80    3.60
   6  -6   5   32.60    6.90
  -6   6   5   43.90    3.70
   7   6  -5    4.20    1.40
   6  -7  -5    7.80    3.60
   7   6  -5    5.90    1.60
   7   6  -5    4.80    1.60
  -6   7  -5    2.70    1.40
   7   6   5   11.00    2.40
   7   5  -5   88.99    6.60
   5  -7  -5   70.19    6.50
   7   5  -5   71.89    5.40
   7   5  -5   83.39    5.70
   7   5   5   85.89    5.40
   7   5   5   86.59    5.30
   4  -7  -5   67.19    6.60
   7   4  -5   69.99    5.00
   7   4  -5   73.99    5.50
  -4   7  -5   73.99    5.30
   7   4  -5   74.79    5.30
   4  -7   5   74.29    6.10
  -4   7   5   67.29    4.90
   7   4   5   69.99    5.20
   7   4   5   70.99    5.10
   3  -7  -5  122.89    9.70
  -3   7  -5  141.79    8.40
   7   3  -5  142.79    8.50
   7   3  -5  140.89    8.20
   7   3   5  124.79    8.70
  -3   7   5  139.89    8.10
   7   3   5  125.19    9.60
   7   3   5  138.89    8.30
   3  -7   5  143.49    8.60
   7   2  -5  155.38    9.00
   7   2  -5  149.09    9.10
  -2   7  -5  154.48    9.20
  -2   7  -5  145.09    9.60
   2  -7   5  158.48    9.10
   7   2   5  144.99    9.80
  -2   7   5  145.69    9.50
   7   2   5  152.18    9.20
   7   1  -5  230.18   12.80
  -1   7  -5  226.78   12.90
   7   1  -5  230.58   12.90
   7   1  -5  236.38   13.80
  -1   7   5  217.78   12.70
   1  -7   5  222.38   12.80
   7   1   5  224.88   13.00
   0   7  -5   15.90    3.90
   0   7  -5   25.30    4.80
   7   0  -5   23.80    3.40
   7   0  -5   20.20    3.30
   7   0  -5   21.10    3.80
   0   7  -5   21.10    3.50
   0   7   5   14.80    3.60
   0   7   5   19.60    3.60
   7   0   5   20.70    4.00
   0   7   5   16.80    4.30
   1   7  -5    4.90    2.30
   1   7  -5    5.00    2.10
   7  -1  -5    0.70    1.90
   1   7  -5    2.90    1.80
   7  -1  -5    2.50    1.80
   1   7   5    6.40    1.90
   1   7   5   10.40    3.60
   1   7   5    1.90    2.20
   2   7  -5  180.58   10.10
   7  -2  -5  177.28   10.00
   2   7  -5  178.18   10.00
   7  -2  -5  174.68   10.60
   2   7  -5  172.38    9.90
   7  -2  -5  180.58   10.20
   2   7   5  162.68   10.30
   2   7   5  166.38    9.90
   2   7   5  154.28    9.60
   7  -2   5  165.98   10.70
   7  -3  -5  137.49    8.60
   3   7  -5  136.19    8.00
   3   7  -5  140.59    8.00
   3   7  -5  139.59    8.00
   7  -3  -5  133.79    8.20
   7  -3  -5  135.79    8.00
   3   7   5  135.99    9.00
   3   7   5  109.39    7.60
   7  -3   5  113.99    8.60
   3   7   5  120.69    7.90
   7  -4  -5   51.69    4.80
   4   7  -5   46.90    4.20
   4   7  -5   52.69    4.60
   7  -4  -5   55.49    4.90
   4   7  -5   52.69    4.20
   7  -4   5   52.59    5.10
   4   7   5   55.59    3.90
   4   7   5   58.49    4.20
   5   7  -5   46.60    4.30
   7  -5  -5   39.50    4.30
   7  -5  -5   44.50    4.40
   5   7  -5   45.30    3.90
   5   7  -5   35.80    4.60
   5   7   5   46.50    3.70
   7  -5   5   44.40    5.00
  -7   6  -5   33.10    3.20
   6   7  -5   26.90    2.80
   6   7  -5   28.10    3.20
   7  -6  -5   21.00    4.70
   6   7  -5   26.80    2.80
  -7   6   5   31.80    2.90
   6   7   5   33.30    3.20
   6   7   5   27.90    2.90
  -6  -7   5   18.20    4.50
   7   7  -5   17.20    2.90
   7   7  -5   16.20    2.10
  -7   7  -5   17.90    2.40
  -7   7   5   17.10    2.60
   7   7   5   16.00    2.10
   7   7   5   13.90    2.30
  -6   8  -5  113.99    6.50
   8   6  -5  127.09    6.80
   8   6  -5   96.19    6.90
   8   6   5   97.59    6.60
  -6   8   5  114.29    6.40
   8   6   5  113.19    6.60
   8   5  -5   61.99    4.30
   8   5  -5   58.19    4.10
  -5   8  -5   58.79    4.10
  -5   8   5   62.79    4.40
   8   5   5   54.09    4.90
   8   5   5   53.79    4.40
   8   4  -5   13.80    2.70
   8   4  -5    7.20    1.80
  -4   8  -5    9.10    2.80
  -4   8   5   11.10    2.50
   8   4   5   12.00    3.30
   3  -8   5  121.59    7.50
   8   3   5  110.79    7.40
  -3   8   5  116.99    8.30
  -2   8  -5   91.09    6.00
  -2   8  -5   74.89    9.10
   8   2  -5   99.59    6.10
   8   2  -5   96.09    6.00
  -2   8   5   89.19    5.90
   8   2   5   85.79    7.20
   2  -8   5   92.99    6.20
  -1   8  -5   43.90    4.00
   8   1  -5   49.40    4.00
   8   1  -5   46.10    4.10
  -1   8  -5   44.70    4.50
   1  -8   5   45.80    4.30
  -1   8   5   46.20    3.90
   8   1   5   38.40    4.80
   8   0  -5   38.40    3.90
   8   0  -5   42.00    4.00
   8   0  -5   39.00    5.00
   0   8  -5   40.20    4.00
   0   8  -5   46.80    4.20
   0  -8   5   41.30    3.80
   0   8   5   43.10    4.00
   0   8   5   36.70    4.50
   0   8   5   48.00    4.90
   8   0   5   37.40    4.40
   8  -1  -5   75.39    6.10
   1   8  -5   78.09    5.40
   1   8  -5   78.79    5.70
   8  -1  -5   75.39    5.30
   1   8  -5   73.39    5.70
   8  -1  -5   79.39    5.30
   1   8   5   77.09    5.50
   8  -1   5   65.99    5.80
   1   8   5   71.39    5.20
   1   8   5   72.89    5.50
   8  -2  -5   38.60    4.30
   2   8  -5   35.10    3.60
   8  -2  -5   35.40    3.50
   2   8  -5   39.80    3.80
   8  -2  -5   37.70    3.70
   2   8  -5   37.10    3.70
   2   8   5   33.90    3.60
   8  -2   5   30.10    4.20
   2   8   5   33.90    3.30
   3   8  -5  133.19    7.70
   8  -3  -5  120.89    8.10
   3   8  -5  112.39    8.20
   3   8   5  131.19    8.10
   8  -3   5  111.89    8.20
   4   8  -5    3.10    1.40
   8  -4  -5    5.90    1.80
   4   8  -5    7.80    2.40
   4   8  -5    2.60    1.50
   8  -4  -5    6.40    2.70
   4   8   5    2.00    1.30
   4   8   5    2.10    1.30
   8  -4   5    3.90    2.30
  -8   5  -5   31.70    3.20
   8  -5  -5   29.90    3.80
   5   8  -5   32.70    3.20
   5   8  -5   30.40    2.80
   8  -5  -5   36.30    3.50
   5   8  -5   32.20    2.90
  -8   5   5   33.70    3.10
   5   8   5   27.40    2.80
   5   8   5   29.50    2.90
  -5  -8   5   31.00    3.20
   8  -5   5   21.90    4.50
   6   8  -5   16.10    3.20
   8  -6  -5   10.20    3.80
   6   8  -5   16.80    2.00
   6   8  -5   16.20    2.10
  -8   6  -5   11.60    2.30
   6   8   5   13.10    2.10
  -8   6   5   16.30    2.10
   6   8   5   15.60    2.00
   9   5  -5   12.40    2.30
  -5   9  -5   11.20    2.20
   9   5  -5   11.90    2.10
   9   4  -5    6.50    1.80
  -4   9  -5    6.20    2.10
   9   4  -5    6.20    2.30
  -4   9   5    8.00    2.00
   9   3  -5   33.00    3.40
  -3   9  -5   31.70    3.00
   9   3  -5   32.20    3.10
   3  -9   5   41.00    4.30
  -3   9   5   35.30    3.00
   9   2  -5   27.90    3.00
  -2   9  -5   26.40    2.90
   9   2  -5   28.60    2.90
  -2   9  -5   18.90    4.40
   2  -9   5   27.50    3.40
  -2   9   5   30.30    3.00
   9   1  -5   -0.40    1.80
   9   1  -5    1.00    1.40
  -1   9  -5   -3.60    1.90
  -1   9  -5   -0.20    1.30
   1  -9   5    1.60    1.50
   9   1   5    1.70    2.90
  -1   9   5    0.20    1.70
   9   0  -5   12.30    5.30
   0   9  -5    3.90    1.40
   9   0  -5    6.80    2.40
   9   0  -5    3.80    1.60
   0   9  -5    6.50    1.90
   0  -9   5    7.60    2.70
   9   0   5    4.00    2.50
   0   9   5    6.50    4.70
   0   9   5    8.50    2.80
   9  -1  -5   21.20    5.60
   9  -1  -5   33.20    3.20
   9  -1  -5   33.60    3.20
   1   9  -5   32.90    3.30
   1   9  -5   38.00    3.40
  -1  -9   5   37.10    3.50
   1   9   5   34.20    3.70
   1   9   5   36.20    3.50
   9  -1   5   30.60    4.10
   1   9   5   32.60    3.70
   9  -2  -5   15.20    2.70
   2   9  -5   14.90    2.60
   9  -2  -5   13.10    3.70
   2   9  -5   14.50    2.60
   9  -2   5   15.10    3.30
   2   9   5   16.70    2.70
   2   9   5   10.40    3.40
   2   9   5   10.10    2.60
  -2  -9   5   14.60    2.60
   9  -3  -5   27.30    3.90
   3   9  -5   28.40    3.00
   3   9  -5   30.90    3.00
   3   9  -5   30.80    2.90
   9  -3  -5   30.20    3.00
   3   9   5   27.60    2.80
   9  -3   5   25.00    3.80
   3   9   5   31.60    2.80
  -3  -9   5   30.50    2.90
   4   9  -5    4.50    1.50
   9  -4  -5    9.00    2.40
   9  -4  -5    4.70    2.50
   4   9  -5    5.40    1.90
   4   9  -5    8.00    2.00
   4   9   5    9.80    1.90
   4   9   5    8.50    1.90
   9  -4   5    8.40    3.50
  -4  -9   5    7.60    2.30
   5   9  -5   14.80    1.90
   5   9   5    9.30    2.10
  -5  -9   5    8.80    2.50
   5   9   5   10.60    2.10
  -9   5   5   12.30    1.90
  10   3  -5    9.20    2.00
  -3  10  -5    5.50    2.00
  -3  10   5    8.80    2.00
  10   2  -5   12.00    2.80
  10   2  -5    7.70    2.30
  -2  10   5    8.10    2.20
  10   1  -5   14.00    2.50
  -1  10  -5   13.40    2.30
  -1  10  -5   14.50    4.10
  10   1  -5    9.60    2.20
   1 -10   5   13.80    2.70
  10   0  -5   12.20    2.10
   0  10  -5    9.60    2.30
  10   0  -5   11.60    2.20
   0  10  -5    9.00    2.80
   0  10   5   10.50    2.50
   0 -10   5   10.20    2.30
   1  10  -5    4.20    1.60
  10  -1  -5    7.10    2.10
   1  10  -5    9.40    2.40
   1  10   5    3.10    1.90
  -1 -10   5    9.60    2.40
  10  -1   5    2.20    2.60
   2  10  -5    9.90    2.30
  10  -2  -5    5.90    1.90
  -2 -10   5    7.20    2.00
  10  -3  -5    8.40    2.00
   3  10  -5    5.70    1.90
   3  10   5    6.30    1.70
  -3 -10   5    8.60    1.90
   0   0  -6    0.50    0.60
   0   0  -6   -0.40    0.80
   0  -1  -6 1731.53   85.09
  -1   0  -6 1704.93   85.09
   0   1  -6 1633.64   84.89
   0  -1  -6 1670.63   84.89
   1   0  -6 1587.64   85.09
   1   0  -6 1653.03   84.69
   1   0  -6 1684.73   84.69
   1   0   6 1572.44   85.19
   1   1  -6  123.29    6.80
   1  -1  -6  127.19    7.30
   1   1  -6  123.39    6.90
  -1  -1  -6  132.39    7.60
  -1   1  -6  126.49    7.50
   1  -1  -6  130.59    7.20
  -1  -1  -6  129.29    7.30
   1   1  -6  117.09    7.30
   1  -1  -6  130.59    7.00
   1  -1   6  130.39    7.60
  -2  -1  -6 1010.40   49.80
   2   1  -6  898.71   49.70
  -1   2  -6  897.31   49.70
   1  -2  -6  896.11   49.60
   1  -2  -6  917.81   49.70
   1  -2   6 1031.10   49.80
   2   1   6 1035.30   49.99
   1  -2   6  989.50   49.90
   0  -2  -6   86.29    5.00
   0   2  -6   81.69    5.10
   2   0  -6   82.09    5.20
   0  -2  -6   88.39    5.70
   0  -2  -6   81.49    5.10
   0  -2   6   75.29    5.00
   2   0   6   73.99    5.30
   1   2  -6  142.79    9.10
   1   2  -6  167.68    8.80
   2  -1  -6  163.38    8.50
   2  -1  -6  159.78    9.10
   2  -1  -6  162.18    8.60
  -1  -2  -6  166.68    9.10
   2   2  -6  322.07   19.10
   2  -2  -6  355.76   18.90
  -2  -2  -6  373.16   19.40
   2  -2   6  366.66   19.40
   2  -2   6  379.36   19.50
   2  -3  -6   56.79    4.10
   2  -3  -6   59.49    4.90
   3   2  -6   61.19    5.40
   3   2  -6   62.99    6.10
   2  -3   6   61.19    5.60
   2  -3   6   60.89    4.80
   3   2   6   53.49    4.60
   3   2   6   66.79    4.70
   2  -3   6   53.99    5.10
   3   2   6   58.89    4.70
   1  -3  -6  160.18    9.20
   3   1  -6  152.08    9.20
   1  -3  -6  164.08    9.40
  -3  -1  -6  162.78    9.70
   3   1   6  188.88   10.50
   1  -3   6  151.38    9.50
   1  -3   6  154.58    9.50
   0   3  -6  144.79    9.20
   0  -3  -6  150.58    8.90
   3   0  -6  149.69    8.70
   0  -3  -6  147.49    8.80
   0  -3   6  163.48    8.90
   3   0   6  160.78    9.10
  -1  -3  -6  461.15   24.30
  -1  -3  -6  419.56   24.10
   3  -1  -6  440.16   24.10
   3  -1   6  461.15   24.40
  -1  -3   6  493.75   24.00
   2   3  -6   14.80    4.00
   3  -2  -6   19.20    2.20
   2   3  -6   22.40    3.70
   2   3   6   20.30    2.90
   3  -2   6   14.80    2.60
   2   3   6   15.50    3.60
   3  -2   6   19.90    2.90
   3   3  -6  117.49    7.90
   3   3  -6  132.39    7.70
   3   3  -6  118.19    7.80
   3  -3  -6  120.89    8.00
   3  -3  -6  134.89    7.60
   3  -3   6  126.89    7.80
   3   3   6  122.59    7.50
   3  -3   6  117.99    7.90
   3   3   6  116.69    7.30
  -3   4  -6  475.45   26.20
   4   3  -6  487.75   26.00
   3  -4  -6  484.75   26.30
   4   3  -6  497.95   26.00
   4   3  -6  479.15   26.10
   3  -4   6  489.45   26.10
   4   3   6  502.25   26.00
   4   3   6  484.25   25.80
   3  -4   6  526.75   26.60
   2  -4  -6  272.07   15.50
   4   2  -6  246.58   15.40
  -2   4  -6  263.07   15.70
   4   2  -6  272.97   15.60
   4   2  -6  263.07   15.50
   2  -4   6  300.87   15.90
  -2   4   6  284.57   16.20
   4   2   6  290.57   15.30
   4   2   6  321.47   16.00
   4   2   6  298.37   15.40
   2  -4   6  293.97   15.60
   1  -4  -6   95.09    5.90
   4   1  -6   91.69    6.70
  -1   4  -6   84.79    6.60
   4   1  -6   89.29    6.50
   4   1  -6   88.49    6.30
   4   1   6   93.29    6.70
   4   1   6   90.99    6.20
  -1   4   6   94.59    6.50
   4   1   6  104.49    6.40
   1  -4   6   94.79    6.40
   0   4  -6  445.66   23.40
   0  -4  -6  471.95   23.40
   0   4  -6  435.66   23.40
   4   0  -6  473.15   23.50
   4   0  -6  428.16   23.50
   4   0  -6  430.56   23.30
   4   0   6  420.76   23.30
   0  -4   6  451.05   23.80
   0   4   6  413.66   23.10
   0  -4   6  396.76   23.20
   4   0   6  454.85   23.70
   4  -1  -6   60.59    6.60
   1   4  -6   59.59    5.40
  -1  -4  -6   69.29    4.70
   4  -1  -6   67.69    5.40
   4  -1  -6   69.89    4.60
   1   4  -6   64.39    5.20
   4  -1   6   72.09    5.00
   4  -1   6   59.49    5.30
   1   4   6   60.29    5.50
   1   4   6   63.59    4.70
   2   4  -6  482.85   27.00
   2   4  -6  526.85   27.10
   4  -2  -6  531.15   27.10
   4  -2  -6  486.55   27.40
   4  -2  -6  537.45   27.30
   2   4  -6  519.95   26.90
  -2  -4  -6  544.85   27.20
   4  -2   6  533.75   27.50
   4  -2   6  472.95   27.00
   2   4   6  478.55   26.90
   2   4   6  503.15   26.80
   4  -3  -6  239.98   14.30
   3   4  -6  247.78   14.30
   3   4  -6  249.58   14.40
   3   4  -6  244.88   14.20
   4  -3  -6  249.78   15.50
   4  -3  -6  252.97   14.50
   3   4   6  272.87   14.30
   3   4   6  270.17   14.00
   4  -3   6  285.47   14.90
   4  -3   6  274.17   14.40
   4  -4  -6  110.49    7.70
   4   4  -6  125.59    7.50
   4   4  -6  116.49    7.60
   4   4   6  119.19    7.30
   4  -4   6  124.79    8.10
   4  -4   6  115.89    7.90
   4   4   6  122.39    7.20
   4  -5  -6  232.18   13.90
   5   4  -6  254.17   13.80
   5   4  -6  248.88   13.60
   5   4  -6  251.17   13.80
  -4   5  -6  246.98   13.90
   5   4   6  245.08   13.60
   5   4   6  244.98   13.40
   4  -5   6  240.08   13.90
   4  -5   6  244.18   14.60
   3  -5  -6    2.70    1.70
   5   3  -6    2.20    1.70
   5   3  -6    3.90    2.20
  -3   5  -6    2.40    2.00
   5   3  -6    1.30    1.90
   5   3   6    2.80    2.50
   5   3   6   -0.40    1.80
   3  -5   6    1.10    2.00
   5   3   6    0.50    1.60
   5   2  -6  205.58   11.10
  -2   5  -6  203.48   11.10
   5   2  -6  204.78   11.00
   2  -5  -6  201.08   11.10
   5   2  -6  203.28   11.20
   2  -5   6  170.28   10.90
   5   2   6  177.98   10.80
  -2   5   6  169.78   11.00
   5   2   6  187.58   11.50
   5   2   6  183.98   10.90
   5   1  -6  503.65   26.10
   1  -5  -6  522.05   26.40
   5   1  -6  513.55   26.50
  -1   5  -6  521.05   26.30
   5   1  -6  514.15   26.20
  -1   5   6  467.95   26.00
   5   1   6  477.75   26.10
  -1   5   6  447.56   26.10
   1  -5   6  469.45   26.20
   5   1   6  498.15   26.70
   0   5  -6    1.80    1.80
   5   0  -6    4.70    2.10
   5   0  -6    3.70    2.00
   0   5  -6    6.10    2.70
   5   0  -6    2.00    2.00
   0   5  -6    9.90    4.00
   0  -5  -6    3.60    1.90
   0   5   6    0.60    3.00
   0   5   6    3.90    1.80
   5   0   6    4.90    2.00
   5   0   6   12.50    3.40
   0   5   6    5.60    2.50
   0  -5   6    2.70    1.60
  -1  -5  -6   76.49    5.70
   1   5  -6   73.49    5.70
   5  -1  -6   66.29    6.30
   5  -1  -6   76.49    5.70
   1   5  -6   66.59    6.50
   1   5  -6   78.19    5.70
   5  -1  -6   78.69    5.50
   1   5   6   93.29    6.00
   1   5   6   92.79    5.30
   5  -2  -6    2.10    2.50
   2   5  -6    1.60    2.10
   5  -2  -6    3.00    1.80
   2   5  -6    2.50    1.80
  -2  -5  -6    2.20    2.20
   5  -2  -6    1.80    1.90
   2   5   6    0.80    1.40
   5  -2   6    3.40    2.10
   5  -2   6    3.20    2.00
   2   5   6    1.10    1.70
   3   5  -6   38.20    4.20
   3   5  -6   40.30    4.00
   5  -3  -6   43.30    3.80
   5  -3  -6   43.10    5.30
   3   5  -6   40.80    4.00
   5  -3  -6   44.60    4.00
   3   5   6   33.40    3.40
   3   5   6   33.60    3.80
   5  -3   6   35.70    4.30
   5  -4  -6   50.59    4.40
   4   5  -6   55.49    4.50
   4   5  -6   61.29    4.80
   4   5  -6   55.49    4.50
   5  -4  -6   61.09    6.50
   5  -4   6   51.59    5.20
   4   5   6   47.40    4.60
   4   5   6   45.90    3.90
   5  -4   6   52.39    5.50
   5   5  -6   81.79    5.40
   5   5  -6   75.79    6.10
  -5   5  -6   74.79    5.80
   5  -5  -6   76.49    5.80
   5   5  -6   77.69    5.40
   5  -5   6   69.79    6.70
   5  -5   6   72.49    6.20
   5   5   6   72.39    5.00
   5   5   6   76.49    5.30
   6   5  -6   88.29    5.80
   6   5  -6   83.19    5.60
  -5   6  -6   91.39    6.00
   6   5  -6   90.19    5.70
   5  -6  -6   79.99    6.20
  -5   6   6   79.69    5.60
   6   5   6   78.99    5.40
   6   5   6   83.29    5.60
   4  -6  -6  160.88   10.60
   6   4  -6  173.98   10.10
  -4   6  -6  172.58   10.20
   6   4  -6  179.28   10.10
   6   4  -6  173.98   10.00
   6   4   6  175.48   10.00
  -4   6   6  171.48   10.00
   4  -6   6  173.48   10.40
   6   4   6  178.68    9.90
   6   3  -6  156.48    9.10
   6   3  -6  151.68    9.20
  -3   6  -6  160.98    9.30
   6   3  -6  152.48    9.20
   3  -6  -6  145.59    9.50
  -3   6   6  149.79    9.00
   6   3   6  155.58    9.00
   6   3   6  151.18    9.00
   3  -6   6  158.88    9.40
   6   2  -6  206.08   11.90
  -2   6  -6  196.68   11.30
   2  -6  -6  184.88   11.10
   6   2  -6  193.88   11.90
   6   2   6  173.58   11.00
   6   2   6  181.28   11.40
   2  -6   6  191.08   10.90
   6   2   6  183.08   10.70
  -2   6   6  174.18   10.70
  -1   6  -6   11.10    3.30
   6   1  -6    8.20    2.00
   6   1  -6   11.00    3.70
   6   1  -6    7.60    3.00
   1  -6  -6   15.00    3.40
   6   1   6   13.20    3.30
  -1   6   6   11.50    2.80
   1  -6   6   11.80    3.40
   6   1   6    8.80    2.20
  -1   6   6   10.10    3.50
   6   0  -6  200.18   12.10
   6   0  -6  205.38   11.90
   0   6  -6  191.48   12.00
   6   0  -6  196.28   12.30
   0   6  -6  196.68   12.00
   0  -6  -6  194.48   12.30
   6   0   6  229.98   12.70
   0  -6   6  219.28   12.00
   6   0   6  232.58   12.10
   0   6   6  233.18   11.90
   0   6   6  216.78   12.10
   6  -1  -6   57.99    4.80
   6  -1  -6   50.49    4.80
   6  -1  -6   53.59    4.70
   1   6  -6   51.49    5.20
   1   6  -6   63.79    4.90
   1   6  -6   54.09    4.90
   6  -1   6   52.59    5.10
   1   6   6   58.39    4.70
   1   6   6   42.70    5.80
   6  -1   6   58.09    5.00
   1   6   6   57.79    4.30
   6  -2  -6  298.37   16.10
   2   6  -6  299.17   15.90
   6  -2  -6  304.87   15.90
   2   6  -6  303.67   16.00
   2   6  -6  291.07   15.90
   6  -2  -6  297.57   16.40
   6  -2   6  281.87   16.10
   2   6   6  276.47   15.60
   2   6   6  273.87   15.80
   6  -2   6  270.87   16.60
   6  -3  -6  111.89    6.80
   6  -3  -6  100.59    7.00
   3   6  -6  102.19    6.50
   3   6  -6  107.09    6.70
   6  -3  -6   87.39    7.00
   3   6  -6  108.39    6.90
   3   6   6   89.39    6.30
   6  -3   6   92.99    7.30
   3   6   6   82.79    6.30
   4   6  -6   81.69    7.60
   6  -4  -6   68.59    6.10
   6  -4  -6   63.39    5.30
   4   6  -6   74.89    5.30
   4   6  -6   69.99    5.10
   6  -4   6   64.79    5.80
   4   6   6   62.29    4.60
   4   6   6   69.49    5.00
   5   6  -6  141.19    8.40
   6  -5  -6  130.49    9.10
   6  -5  -6  131.79    8.80
   5   6  -6  132.29    8.20
   5   6  -6  147.39    8.60
  -6   5  -6  139.49    8.60
   6  -5   6  138.89    9.50
   5   6   6  145.99    8.10
   5   6   6  147.19    8.30
   6   6  -6   28.30    3.00
  -6   6  -6   29.80    3.40
   6  -6  -6   27.00    3.80
   6   6  -6   28.90    3.10
   6   6  -6   31.80    3.00
   6   6   6   24.70    2.90
   6   6   6   25.30    2.70
  -6   6   6   26.40    3.10
   7   6  -6    6.80    2.50
   6  -7  -6    7.20    3.70
   7   6  -6    7.70    2.10
  -6   7  -6    6.70    2.50
   7   6   6   10.20    2.20
  -6   7   6    9.10    2.20
   7   6   6    5.50    1.60
   7   5  -6   12.20    2.80
   5  -7  -6   12.60    4.30
   7   5  -6   13.00    2.50
  -5   7  -6   10.70    2.80
   7   5   6   11.10    2.50
  -5   7   6   11.70    2.60
  -4   7  -6   50.99    4.50
   7   4  -6   50.29    4.00
   4  -7  -6   40.80    5.50
   7   4  -6   49.90    4.30
   7   4   6   50.89    4.30
   4  -7   6   57.69    5.00
  -4   7   6   49.00    4.10
   7   3  -6    0.70    2.00
   3  -7  -6    1.50    3.50
   7   3  -6   -1.40    1.50
  -3   7  -6    1.20    1.60
   7   3   6    3.80    3.00
   3  -7   6   -1.60    1.90
  -3   7   6    1.30    1.60
   7   3   6   -1.60    1.60
  -2   7  -6   13.80    3.20
   7   2  -6   13.20    2.90
   7   2  -6   14.10    3.20
   7   2   6   16.60    3.40
  -2   7   6   12.80    3.20
   7   2   6   16.00    4.10
   2  -7   6   14.10    3.30
  -1   7  -6   28.00    3.40
   7   1  -6   26.90    4.80
  -1   7  -6   28.90    5.30
   7   1  -6   22.80    3.70
   7   1  -6   26.40    5.30
   7   1   6   26.80    4.20
   7   1   6   35.10    4.10
  -1   7   6   30.40    3.90
   1  -7   6   29.60    3.70
  -1   7   6   19.10    4.90
   7   0  -6    0.80    2.90
   7   0  -6    0.30    1.70
   0   7  -6    4.60    2.60
   7   0  -6    3.70    1.90
   0   7  -6    2.20    1.90
   0   7   6    0.00    2.70
   7   0   6   -0.60    2.40
   0  -7   6    0.20    1.70
   0   7   6    2.10    2.30
   0   7   6    4.10    2.10
   7   0   6   -1.00    2.20
   7  -1  -6   97.19    6.50
   1   7  -6   97.59    6.30
   1   7  -6   98.69    6.50
   7  -1  -6  100.19    6.90
   1   7  -6   95.19    6.50
   7  -1  -6   97.09    6.90
   7  -1   6   96.39    7.20
   1   7   6   91.69    6.10
   7  -1   6   84.69    6.80
   1   7   6   88.29    6.80
   1   7   6   93.29    6.50
   2   7  -6   60.59    4.90
   7  -2  -6   70.99    5.50
   7  -2  -6   73.99    5.00
   2   7  -6   70.09    5.20
   7  -2  -6   69.19    5.30
   2   7  -6   68.89    5.00
   7  -2   6   55.39    5.30
   2   7   6   58.09    4.90
   2   7   6   55.39    4.50
   3   7  -6   54.19    4.40
   7  -3  -6   54.79    4.80
   3   7  -6   53.19    4.40
   7  -3  -6   51.99    5.00
   7  -3  -6   56.09    4.90
   3   7  -6   52.09    4.30
   3   7   6   51.39    4.50
   7  -3   6   50.79    5.10
   3   7   6   51.29    3.90
   4   7  -6   97.59    6.00
   4   7  -6   91.59    5.70
   4   7  -6   91.69    5.90
   7  -4  -6   86.29    6.40
   4   7   6   91.39    5.70
   7  -4   6   78.29    6.70
   4   7   6   87.79    5.60
   7  -5  -6   50.79    4.80
  -7   5  -6   57.99    4.60
   5   7  -6   54.49    4.20
   5   7  -6   53.69    4.10
   5   7  -6   49.10    4.00
   7  -5  -6   55.99    5.10
  -5  -7   6   61.89    4.80
   7  -5   6   56.69    5.70
   5   7   6   63.39    3.90
   6   7  -6    0.40    1.20
  -7   6  -6    0.80    1.40
   6   7  -6    2.50    1.40
   7  -6  -6   -0.30    2.60
   6   7   6    3.70    1.20
   6   7   6    2.60    1.30
  -7   6   6    4.20    1.30
   7   7  -6   42.20    3.30
  -7   7  -6   31.40    3.60
   7   7  -6   40.60    2.90
   7   7   6   35.90    2.80
  -7   7   6   38.40    2.90
   7   7   6   34.20    3.10
   8   6  -6   -1.00    1.20
  -6   8  -6    0.40    1.20
   8   6  -6    1.40    1.60
   8   6   6    2.30    1.70
  -6   8   6   -2.30    1.20
   8   5  -6   10.20    2.60
   8   5  -6   10.00    2.40
  -5   8  -6    9.80    2.30
  -5   8   6    6.50    2.10
   8   5   6    7.60    2.70
   8   4  -6   13.40    2.60
  -4   8  -6   10.40    2.70
   8   4  -6   11.80    2.50
  -4   8   6   10.60    2.40
   4  -8   6   12.90    4.00
   8   4   6   11.20    3.00
   8   3  -6    9.40    2.70
  -3   8  -6    7.80    2.50
   8   3  -6    5.20    1.60
  -3   8   6    3.90    1.60
   8   3   6    3.60    1.80
   3  -8   6    4.20    1.90
   8   2   6   40.00    4.50
  -2   8   6   45.60    4.00
   2  -8   6   48.70    4.20
   8   2   6   44.90    5.30
  -1   8  -6   79.99    5.50
   8   1  -6   83.19    5.50
   8   1  -6   78.39    5.50
  -1   8  -6   71.99    6.70
   8   1   6   79.59    6.40
   1  -8   6   88.69    5.70
   8   0  -6   19.30    2.90
   8   0  -6   16.40    4.50
   0   8  -6   17.60    2.90
   8   0  -6   18.80    3.10
   0   8   6   10.00    3.10
   0   8   6   20.80    6.40
   0  -8   6   21.00    3.30
   8   0   6   15.00    3.50
   8  -1  -6  316.57   16.60
   8  -1  -6  328.77   16.60
   8  -1  -6  303.37   17.30
   1   8  -6  309.07   16.60
   1   8   6  300.67   16.60
  -1  -8   6  308.77   16.70
   8  -1   6  270.77   17.40
   2   8  -6   29.20    4.70
   2   8  -6   27.00    3.50
   8  -2  -6   27.70    3.80
   8  -2  -6   28.90    3.80
   2   8  -6   25.40    3.30
   8  -2   6   24.50    3.80
   2   8   6   26.10    3.10
   2   8   6   23.30    3.30
   3   8  -6   15.70    2.80
   8  -3  -6   18.30    3.40
   3   8  -6   16.30    2.90
   3   8  -6   20.10    2.80
   8  -3  -6   19.30    3.30
   3   8   6   18.10    2.40
   8  -3   6   20.50    3.80
   3   8   6   24.30    2.90
  -3  -8   6   20.10    2.90
   4   8  -6  128.89    7.30
  -8   4  -6  123.99    7.60
   8  -4  -6  127.29    7.60
   4   8  -6  124.69    7.30
   4   8  -6  117.39    7.20
   8  -4  -6  116.89    8.00
   4   8   6  119.99    7.10
   4   8   6  133.79    7.30
  -4  -8   6  125.29    7.40
  -8   5  -6    2.00    1.60
   5   8  -6    2.40    1.40
   5   8  -6    3.80    1.30
   8  -5  -6    4.10    2.40
   5   8   6    2.20    1.30
  -8   5   6    5.10    1.70
  -5  -8   6    0.50    1.60
   5   8   6    3.50    1.20
   8  -5   6    2.90    3.30
   6   8  -6    5.00    1.30
   6   8  -6    4.20    1.50
  -8   6  -6   10.10    2.40
  -8   6   6   10.50    2.50
   6   8   6    4.30    1.30
   6   8   6    5.70    1.90
   9   4  -6    5.40    1.30
  -4   9  -6    5.90    1.90
   9   4  -6    4.40    1.20
  -4   9   6    7.40    2.50
   9   3  -6   45.40    3.50
   9   3  -6   46.40    3.50
  -3   9  -6   47.70    3.80
  -3   9   6   53.39    3.50
   3  -9   6   41.00    4.20
   9   2  -6    8.80    2.20
  -2   9  -6    7.20    2.10
   9   2  -6   10.60    2.70
  -2   9   6    5.20    1.60
   2  -9   6    3.90    1.60
   9   1  -6    6.80    2.30
   9   1  -6    9.20    2.30
  -1   9  -6    4.60    1.40
  -1   9   6    5.30    1.80
   9   1   6    1.30    2.50
   1  -9   6    2.10    1.50
   9   0  -6   73.99    5.00
   0   9  -6   74.79    4.90
   0   9  -6   79.69    5.40
   9   0  -6   72.69    4.80
   9   0   6   59.89    5.70
   0   9   6   74.19    5.20
   0  -9   6   85.79    5.10
   1   9  -6   32.20    2.90
   1   9  -6   28.70    3.50
   9  -1  -6   19.40    4.80
   9  -1  -6   32.10    3.30
   9  -1  -6   30.40    2.80
   1   9   6   35.80    3.80
   1   9   6   29.60    3.50
  -1  -9   6   36.10    3.50
   1   9   6   30.10    4.00
   9  -1   6   24.50    3.80
   2   9  -6  142.29    8.30
   9  -2  -6  146.29    8.40
   9  -2  -6  126.99    9.10
   2   9  -6  144.69    8.30
   2   9   6  141.59    8.10
   2   9   6  149.69    8.30
  -2  -9   6  165.98    8.50
   3   9  -6   33.10    3.00
   9  -3  -6   34.70    3.10
   3   9  -6   34.50    3.00
   9  -3  -6   32.80    4.10
  -3  -9   6   37.50    3.30
   9  -3   6   24.40    3.90
   3   9   6   31.00    2.80
   3   9   6   32.50    3.00
   4   9  -6   27.80    3.40
   4   9  -6   24.70    2.70
   9  -4  -6   35.60    3.20
   9  -4  -6   21.90    3.80
   4   9   6   28.10    2.50
  -4  -9   6   28.90    3.00
   4   9   6   30.30    2.50
   9  -4   6   24.50    5.10
   5   9   6   55.59    3.50
  10   2  -6   27.30    2.40
  10   2  -6   27.80    2.40
  -2  10  -6   27.30    2.40
  -2  10   6   21.30    2.80
  -1  10  -6   23.70    2.30
  10   1  -6   24.30    2.40
  10   1  -6   25.00    2.30
   1 -10   6   24.90    2.80
  -1  10   6   25.10    3.20
   0  10  -6    7.60    1.90
  10   0  -6    4.60    1.70
   0 -10   6    6.40    2.20
  10  -1  -6   12.70    2.20
   1  10  -6   15.50    2.20
   2  10  -6   36.80    2.90
  10  -2  -6   31.20    2.80
  -2 -10   6   32.50    2.70
   0   0  -7   -0.50    1.00
   0   0  -7   -1.20    1.10
   1   0  -7  526.25   26.70
   1   0  -7  514.65   27.20
   0   1  -7  502.95   27.00
   0  -1  -7  505.85   26.90
   0  -1  -7  517.25   27.20
  -1   0  -7  486.65   27.30
   0  -1  -7  541.25   27.40
  -1   0  -7  526.85   27.10
   1   1  -7  377.36   19.00
   1  -1  -7  347.17   19.40
   1   1  -7  339.97   19.40
  -1   1  -7  418.16   20.40
   1  -1  -7  349.07   19.10
  -1  -1  -7  348.57   19.40
   1  -2  -7  110.39    6.90
   2   1  -7  108.39    7.00
  -2  -1  -7  124.79    7.80
   1  -2  -7  119.39    7.10
   0  -2  -7   93.69    6.10
  -2   0  -7   94.99    6.40
   2   0  -7   89.29    5.80
   0  -2  -7   93.89    6.10
   1   2  -7   38.90    3.40
  -1  -2  -7   37.70    4.00
   2  -1  -7   37.50    3.00
   2  -1   7   25.50    4.10
   1   2   7   27.90    3.50
   2  -2  -7  998.30   49.20
   2   2  -7  958.90   49.00
   2  -2   7  953.70   49.50
   2  -2   7  885.11   49.00
   2   2   7  893.01   48.90
   2  -2   7 1000.20   49.30
   2   2   7  921.91   48.80
  -2   3  -7  359.26   21.10
   3   2  -7  350.16   20.80
   2  -3  -7  398.16   20.80
   3   2  -7  400.76   21.10
   3   2  -7  365.66   20.70
   2  -3   7  415.66   21.00
  -2   3   7  372.56   20.50
   3   2   7  392.76   20.60
   3   2   7  402.46   20.40
   2  -3   7  389.06   20.70
  -1   3  -7   23.00    5.50
   3   1  -7   14.80    3.20
  -1   3   7   11.70    3.50
   3   1   7   13.70    2.50
   1  -3   7   19.90    3.40
   1  -3   7   15.30    5.20
   3   1   7   11.20    3.30
   3   1   7   15.50    3.10
   0   3  -7  130.39    9.00
   0  -3  -7  141.39    8.90
   0  -3  -7  141.69    8.00
   3   0  -7  143.49    7.90
   0  -3   7  111.79    8.20
   3   0   7  127.89    8.10
   3   0   7  140.09    8.30
   0  -3   7  132.09    8.80
   0   3   7  129.99    7.90
  -1  -3  -7  404.36   20.00
   1   3  -7  369.46   20.10
   3  -1  -7  402.76   20.00
  -3   1   7  360.36   19.90
  -1  -3   7  343.27   20.00
   1   3   7  339.27   19.90
   3  -1   7  364.26   19.90
   3  -1   7  388.66   20.20
   1   3   7  356.06   19.60
   2   3  -7  232.98   12.40
   3  -2  -7  203.38   12.50
   2   3  -7  201.78   12.90
   3  -2  -7  242.48   12.20
   3  -2   7  216.68   12.10
  -2  -3   7  191.48   12.70
   2   3   7  205.48   11.70
   2   3   7  211.28   12.00
  -3   2   7  198.88   12.20
   3  -2   7  229.38   12.30
   3  -3  -7  187.68   11.30
   3   3  -7  178.48   11.30
   3   3  -7  175.98   11.40
   3   3  -7  189.08   11.20
  -3   3  -7  172.68   12.10
   3  -3   7  212.78   11.30
   3   3   7  222.08   11.20
  -3  -3   7  186.58   12.30
   3   3   7  214.38   11.00
   3  -3   7  226.18   11.70
   3  -4  -7  232.18   12.90
   4   3  -7  221.38   12.70
  -3   4  -7  227.98   13.00
   4   3   7  206.58   13.40
   4   3   7  242.18   12.90
   3  -4   7  224.08   13.20
   4   2  -7  256.27   15.00
   4   2  -7  264.27   15.10
   2  -4  -7  271.77   15.20
  -2   4  -7  260.77   15.20
  -2   4   7  267.07   15.00
   4   2   7  280.77   14.80
   2  -4   7  267.97   15.00
   2  -4   7  276.57   15.50
   4   2   7  298.67   15.70
   4   2   7  277.47   14.90
   1  -4  -7  186.28   10.50
  -1   4  -7  181.58   10.80
   4   1  -7  181.68   10.80
   4   1  -7  193.48   10.60
   4   1  -7  182.88   10.70
   4   1   7  185.18   10.80
   1  -4   7  175.68   10.40
  -1   4   7  177.48   10.30
   4   1   7  174.78   10.40
   4   1   7  169.78   10.30
   0  -4  -7  132.79    7.90
   0   4  -7  131.79    8.30
   4   0  -7  131.29    8.40
   4   0  -7  132.09    8.00
   4   0  -7  111.89    8.70
   0   4   7  131.69    8.90
   4   0   7  132.69    8.00
   0  -4   7  130.79    8.10
   0   4   7  133.99    7.80
   4   0   7  132.99    8.50
   4   0   7  141.79    8.40
   4  -1  -7   17.40    5.90
   4  -1  -7   30.40    4.50
   1   4  -7   32.00    4.10
   4  -1  -7   27.10    2.90
  -1  -4  -7   28.20    3.00
   1   4   7   30.50    3.10
   1   4   7   31.20    4.20
   4  -1   7   28.20    3.70
  -1  -4   7   28.40    4.10
  -4   1   7   25.90    5.40
   4  -1   7   34.10    3.60
   2   4  -7  130.79    8.60
   2   4  -7  125.09    9.30
   4  -2  -7  139.29   12.70
   4  -2  -7  137.59    8.70
   4  -2  -7  129.29    8.40
  -2  -4  -7  135.29    8.50
   2   4  -7  129.49    8.40
   4  -2   7  157.68    8.60
  -2  -4   7  138.89    8.90
   2   4   7  155.08    8.20
   4  -2   7  157.68    9.00
   2   4   7  152.88    8.50
  -4   3  -7  153.68   10.30
   4  -3  -7  166.08    9.50
   3   4  -7  179.08    9.80
  -3  -4  -7  176.18    9.60
   4  -3  -7  158.58    9.50
   3   4  -7  152.78    9.50
   3   4   7  137.49    9.10
   3   4   7  146.19   10.40
  -3  -4   7  139.79    9.70
   4  -3   7  149.49    9.50
   4  -3   7  165.48    9.80
   4   4  -7   52.39    4.30
   4  -4  -7   51.59    4.50
  -4   4  -7   57.19    5.40
   4   4  -7   56.79    4.50
   4   4  -7   55.79    4.70
   4   4   7   42.50    4.10
   4  -4   7   44.10    4.40
  -4  -4   7   29.50    7.10
   4  -4   7   42.80    5.00
   4   4   7   43.00    3.90
   5   4  -7   28.50    3.50
  -4   5  -7   28.50    4.10
   4  -5  -7   25.20    3.50
   5   4  -7   25.30    3.50
   5   4  -7   28.50    3.60
   5   4   7   22.50    3.00
   4  -5   7   25.10    3.60
   5   4   7   27.80    3.20
  -3   5  -7  123.69    9.30
   5   3  -7  128.89    8.00
   5   3  -7  137.29    8.20
   3  -5  -7  131.79    8.20
  -3   5   7  131.09    8.30
   3  -5   7  127.79    8.10
   5   3   7  130.29    7.90
   5   3   7  134.99    7.80
   2  -5  -7  198.28   12.30
   5   2  -7  208.68   12.20
  -2   5  -7  211.98   12.40
   5   2  -7  201.48   12.30
  -2   5   7  211.58   12.40
   5   2   7  230.78   13.00
   5   2   7  241.68   12.20
   5   2   7  224.78   12.20
   2  -5   7  230.08   12.40
  -2   5   7  213.58   12.40
   1  -5  -7   93.89    6.10
  -1   5  -7   83.59    6.90
   5   1  -7   91.99    6.50
  -1   5   7   85.19    7.00
   5   1   7   96.29    6.60
   5   1   7   85.79    6.60
  -1   5   7   91.09    6.20
   1  -5   7   89.79    6.20
   5   1   7   92.99    6.10
   5   0  -7    2.20    2.10
   5   0  -7    0.80    2.10
   0  -5  -7   -0.50    1.70
   5   0  -7   -0.40    2.00
   0   5   7    4.20    2.80
   5   0   7    2.20    2.50
   0  -5   7    0.50    2.30
   5   0   7   -0.20    1.70
   0   5   7   -0.30    1.60
  -5   0   7    5.90    2.50
   5  -1  -7   28.00    4.50
   5  -1  -7   20.00    2.80
  -1  -5  -7   14.20    3.10
   1   5  -7   13.70    3.50
   1   5  -7   18.60    3.60
   5  -1  -7   17.00    4.10
   1   5   7   10.60    3.70
   5  -1   7   17.00    5.20
   1   5   7   15.40    2.70
   5  -1   7   17.00    3.30
  -1  -5   7   15.50    3.40
  -2  -5  -7   40.40    4.30
   5  -2  -7   43.00    4.40
   2   5  -7   43.20    4.40
   5  -2  -7   41.20    3.80
   2   5  -7   43.80    4.20
  -2  -5   7   42.40    4.40
   2   5   7   46.10    3.60
   2   5   7   44.20    4.20
   5  -2   7   49.99    4.60
   5  -2   7   43.10    4.50
   3   5  -7   47.80    4.20
   5  -3  -7   46.50    4.20
   3   5  -7   43.10    4.60
   5  -3  -7   38.10    6.00
   5  -3  -7   47.90    4.30
   3   5  -7   51.89    4.20
  -3  -5  -7   46.50    4.60
   3   5   7   36.20    3.60
   3   5   7   35.90    3.90
   5  -3   7   38.90    4.50
   5  -3   7   40.60    4.60
  -3  -5   7   34.40    4.50
   4   5  -7  146.89    8.20
   4   5  -7  148.59    8.30
   4   5  -7  139.99    8.20
   5  -4  -7  138.19    8.60
  -5   4  -7  143.09    8.80
  -4  -5   7  112.99    8.60
   5  -4   7  129.09    9.00
   5  -4   7  133.79    8.30
   4   5   7  124.59    8.00
   4   5   7  122.09    7.80
   5   5  -7   35.80    5.00
  -5   5  -7   38.80    4.50
   5   5  -7   40.60    4.20
   5  -5  -7   34.60    3.90
   5   5  -7   34.30    3.70
   5   5   7   34.30    3.30
   5  -5   7   38.00    4.30
   5   5   7   37.40    3.50
   5  -5   7   35.40    5.30
   5  -6  -7    4.90    2.60
  -5   6  -7    3.60    2.80
   6   5   7    1.00    1.60
  -5   6   7    0.20    2.00
   5  -6   7    0.00    2.00
   6   4  -7   88.89    6.00
  -4   6  -7   89.29    6.10
   4  -6  -7   74.49    6.20
   6   4  -7   85.89    5.70
   6   4   7   84.89    5.50
   6   4   7   83.09    5.60
  -4   6   7   86.39    5.80
   4  -6   7   88.89    6.00
   6   3  -7  115.69    7.50
  -3   6  -7  120.59    7.90
   6   3  -7  111.99    7.30
   3  -6  -7  102.59    7.70
  -3   6   7  112.79    7.30
   6   3   7  123.59    7.30
   6   3   7  126.39    7.30
   3  -6   7  126.69    7.50
   6   2  -7    8.50    2.30
   6   2  -7   14.50    3.10
  -2   6  -7   11.30    3.40
  -2   6   7   12.80    3.70
   2  -6   7   17.20    3.40
   6   2   7    9.80    3.50
   6   2   7   14.30    3.00
   6   2   7    9.20    2.70
   6   1  -7   84.49    6.70
   1  -6  -7   87.99    6.20
   6   1  -7   88.29    6.00
  -1   6  -7   88.19    6.00
   6   1  -7   84.59    6.00
  -1   6   7   70.89    6.30
   1  -6   7   80.39    5.90
   6   1   7   81.39    5.80
   6   1   7   90.49    6.90
  -1   6   7   78.99    6.10
   0  -6  -7  222.78   12.60
   6   0  -7  222.58   12.20
   6   0  -7  218.68   12.30
   6   0  -7  209.88   12.60
   0   6  -7  220.08   12.30
   0   6   7  220.28   13.80
   6   0   7  215.38   12.20
   0   6   7  198.38   12.40
   6   0   7  203.48   12.80
   0   6   7  216.48   12.00
   0  -6   7  213.98   12.60
   1   6  -7   89.59    7.40
   6  -1  -7  107.99    7.20
   1   6  -7  115.69    7.30
   6  -1  -7  113.49    7.30
   6  -1  -7  109.29    7.50
   1   6   7  106.29    7.00
  -1  -6   7  106.29    7.10
   6  -1   7  112.29    7.80
   1   6   7  106.69    6.70
   6  -1   7  109.39    7.10
   6  -2  -7   99.49    7.00
   2   6  -7  105.39    6.60
   2   6  -7  109.59    6.60
   6  -2  -7  103.29    6.90
   6  -2  -7  109.59    6.70
   2   6  -7   98.09    6.90
   6  -2   7  100.49    6.80
  -2  -6   7   85.99    6.50
   6  -2   7   83.69    7.00
   2   6   7   92.29    6.40
   2   6   7   93.99    6.90
   3   6  -7   45.20    4.70
   6  -3  -7   48.90    4.60
   6  -3  -7   45.90    5.50
   6  -3  -7   52.99    4.50
   3   6  -7   49.60    4.40
   3   6  -7   49.70    4.40
   6  -3   7   50.49    5.10
   6  -3   7   58.79    5.10
   3   6   7   54.89    4.20
   3   6   7   52.69    4.20
  -3  -6   7   53.49    4.70
   6  -4  -7  143.89   10.20
   4   6  -7  154.68    9.40
  -6   4  -7  155.58    9.80
   4   6  -7  155.18    9.30
   4   6  -7  159.98    9.40
   6  -4  -7  151.78    9.90
   4   6   7  169.78    9.10
  -4  -6   7  159.48    9.70
   4   6   7  170.18    9.30
   6  -4   7  160.18   10.30
   6  -4   7  178.38    9.80
  -6   5  -7   79.99    5.60
   6  -5  -7   78.59    5.80
   6  -5   7   71.89    6.60
  -5  -6   7   66.39    6.10
   6   6  -7   52.59    3.80
   6   6  -7   52.49    4.50
   6  -6  -7   51.29    4.70
  -6   6  -7   58.09    4.20
  -6   6   7   42.40    3.70
   6   6   7   43.20    3.50
   6   6   7   48.40    4.00
  -6   7  -7   92.79    5.40
   7   6  -7   90.09    5.30
  -6   7   7   80.49    5.20
   7   6   7   84.19    5.20
   7   6   7   77.09    5.10
   7   5  -7   19.70    2.70
   5  -7  -7   20.70    4.60
  -5   7  -7   22.40    3.00
   7   5  -7   18.90    2.80
   7   5   7   19.70    2.80
  -5   7   7   25.30    2.80
   7   5   7   23.00    2.60
  -4   7  -7   18.50    2.90
   7   4  -7   14.40    2.70
   7   4  -7   15.80    2.70
   4  -7  -7   10.40    4.40
  -4   7   7   11.00    2.80
   7   4   7   13.50    3.10
   4  -7   7   10.10    3.30
   7   4   7   12.20    2.50
   7   3  -7   17.00    3.00
  -3   7  -7   16.60    3.40
   3  -7  -7   17.10    4.90
   7   3  -7   11.10    2.80
   7   3   7    8.90    3.80
  -3   7   7   11.00    3.10
   7   3   7   10.00    3.60
   3  -7   7   13.60    3.50
  -2   7  -7   42.70    4.00
   7   2  -7   39.60    4.00
   7   2  -7   42.00    4.10
   7   2   7   44.10    5.00
   2  -7   7   44.20    4.20
   7   2   7   50.09    4.10
  -2   7   7   44.70    4.30
  -1   7  -7   99.69    6.40
   7   1  -7   95.59    6.80
   7   1  -7  102.09    6.40
   7   1   7   99.09    6.50
  -1   7   7   93.19    6.50
  -1   7   7   91.79    6.70
   7   1   7   88.99    7.10
   1  -7   7  106.49    6.50
   7   0  -7   16.70    3.30
   0   7  -7   20.40    3.30
   7   0  -7   16.10    3.30
   7   0  -7   15.40    4.10
   0   7  -7   11.60    3.60
   7   0   7   14.80    3.40
   0   7   7   10.60    3.30
   0   7   7   15.40    3.20
   0   7   7   12.10    2.90
   0  -7   7   17.30    3.30
   7   0   7   22.50    3.70
   1   7  -7   30.50    4.40
   1   7  -7   27.60    3.50
   7  -1  -7   34.40    3.50
   7  -1  -7   30.90    4.00
   7  -1  -7   27.80    4.00
   7  -1   7   31.80    4.30
   1   7   7   26.30    3.20
   7  -1   7   31.60    4.30
   1   7   7   25.50    4.00
  -1  -7   7   27.30    3.70
   2   7  -7   63.89    4.80
   7  -2  -7   70.19    4.80
   7  -2  -7   60.19    5.20
   7  -2  -7   70.39    5.10
   2   7  -7   59.29    5.10
   7  -2   7   53.69    5.20
   2   7   7   57.89    4.80
  -2  -7   7   60.39    4.90
   7  -2   7   61.69    5.60
   2   7   7   56.79    4.30
   3   7  -7   93.19    6.00
   3   7  -7   92.09    6.30
   7  -3  -7   89.09    6.60
   3   7  -7   84.99    5.90
  -7   3  -7   82.99    7.40
   3   7   7   98.09    6.00
  -3  -7   7   98.99    6.30
   3   7   7   94.69    5.70
   7  -3   7   94.09    7.00
   4   7  -7  107.49    7.00
   7  -4  -7  107.39    7.60
   7  -4  -7  113.39    7.70
  -7   4  -7  104.79    7.60
   4   7  -7  110.79    7.00
   4   7   7  125.19    6.80
   4   7   7  131.19    7.00
   7  -4   7  113.09    8.00
  -4  -7   7  125.59    7.40
   5   7  -7   14.50    2.50
   7  -5  -7   16.80    3.30
   5   7  -7   17.30    2.60
  -7   5  -7   13.00    3.30
   5   7   7   10.70    2.20
   5   7   7   10.20    2.20
   7  -5   7   13.70    4.80
  -5  -7   7   20.60    4.10
  -7   5   7   11.20    2.70
   6   7  -7   26.40    2.60
   7  -6  -7   20.60    3.80
  -7   6  -7   23.30    3.00
   6   7  -7   21.80    2.50
   6   7   7   26.20    2.40
   6   7   7   23.40    2.30
   7   7  -7  165.58    8.80
   7   7   7  153.08    8.80
   7   7   7  171.58    8.80
   8   5  -7   37.80    3.10
  -5   8  -7   35.20    3.10
   8   5  -7   35.40    3.00
   8   5   7   38.10    3.30
  -5   8   7   35.30    3.00
  -4   8  -7   64.89    4.70
   8   4  -7   65.49    4.40
   8   4  -7   67.29    4.60
  -4   8   7   59.49    4.40
   8   4   7   60.79    4.50
   4  -8   7   73.79    5.40
   8   3  -7   40.00    4.70
  -3   8  -7   35.10    3.30
   8   3  -7   29.00    3.20
   8   3   7   31.40    3.40
  -3   8   7   31.70    3.30
   3  -8   7   40.90    3.60
  -2   8  -7   56.49    4.20
   8   2  -7   54.39    4.10
   8   2  -7   54.09    4.10
  -2   8   7   51.29    4.30
   2  -8   7   60.99    4.40
   8   2   7   52.29    4.60
   8   1  -7   40.50    3.70
   8   1  -7   36.30    3.60
  -1   8  -7   36.90    3.60
   1  -8   7   43.40    3.80
   8   1   7   47.10    4.50
  -1   8   7   47.50    4.10
   8   1   7   36.40    4.40
   8   0  -7   46.90    3.80
   8   0  -7   37.10    5.60
   0   8  -7   43.00    3.80
   8   0  -7   44.20    4.00
   8   0   7   38.20    4.50
   0   8   7   47.90    4.50
   0   8   7   38.70    4.80
   0  -8   7   51.89    3.90
   1   8  -7   25.10    3.10
   8  -1  -7   27.10    3.30
   8  -1  -7   27.90    3.10
   8  -1  -7   27.80    4.30
   1   8  -7   28.50    4.30
   1   8   7   26.60    3.90
  -1  -8   7   30.70    3.30
   8  -1   7   23.70    3.70
   1   8   7   30.40    3.30
   8  -2  -7    2.80    2.40
   8  -2  -7    2.80    1.60
   8  -2  -7    4.30    1.60
   2   8  -7    6.10    2.30
   2   8  -7    3.80    2.10
   2   8   7   -0.80    1.70
  -2  -8   7    0.80    1.50
   8  -2   7    1.30    2.20
   2   8   7    2.20    1.40
   3   8  -7   31.40    3.00
   8  -3  -7   32.70    3.90
   8  -3  -7   27.90    3.60
   3   8  -7   24.30    3.30
   3   8   7   35.80    3.10
  -3  -8   7   34.30    3.30
   3   8   7   32.90    2.80
   8  -3   7   26.70    3.80
   8  -4  -7   35.80    3.90
   4   8  -7   33.20    2.90
   8  -4  -7   30.80    3.70
   4   8  -7   28.90    3.00
  -4  -8   7   34.70    3.30
   4   8   7   25.20    2.60
   8  -4   7   23.30    4.10
   4   8   7   26.80    2.80
   5   8  -7    7.40    2.10
   8  -5  -7    3.90    2.50
   5   8  -7    3.10    1.10
  -8   5  -7    3.80    2.20
   5   8   7    5.00    1.80
  -5  -8   7    4.70    2.30
  -8   5   7    7.80    1.90
   5   8   7    4.20    1.40
   9   4  -7    8.60    2.00
   9   4  -7   12.00    2.00
  -4   9  -7   11.20    1.90
  -4   9   7   12.50    2.30
   9   3  -7   20.30    2.50
  -3   9  -7   21.20    2.30
   9   3  -7   22.50    2.40
  -3   9   7   20.70    2.70
   3  -9   7   24.30    3.30
   9   2  -7   23.10    2.60
   9   2  -7   22.60    2.80
  -2   9  -7   19.80    2.40
  -2   9   7   16.50    3.60
   2  -9   7   25.00    2.90
   9   1  -7   53.29    3.80
   9   1  -7   46.90    3.70
  -1   9  -7   53.99    3.90
   1  -9   7   58.29    4.10
   0   9  -7   27.90    2.80
   9   0  -7   30.60    3.00
   9   0  -7   28.40    2.80
   0  -9   7   31.80    3.10
   9   0   7   24.20    3.90
   1   9  -7    8.60    2.80
   9  -1  -7    6.70    2.10
   9  -1  -7    4.70    1.70
   9  -1  -7    0.10    4.30
   1   9  -7    7.30    2.00
  -1  -9   7    3.10    1.40
   9  -1   7    3.20    2.20
   9  -2  -7   11.50    4.20
   2   9  -7   12.50    2.10
   9  -2  -7   10.00    2.50
   2   9   7    6.60    1.60
   2   9   7    9.60    3.40
   9  -2   7    9.80    3.30
  -2  -9   7    9.20    2.60
   3   9  -7   41.30    3.70
   3   9  -7   51.19    3.40
   9  -3  -7   48.70    5.00
   9  -3  -7   46.60    3.80
   3   9   7   47.50    3.70
   3   9   7   47.60    3.50
   9  -3   7   39.40    4.50
  -3  -9   7   49.20    3.60
   4   9  -7   22.20    2.30
   4   9  -7   18.60    2.80
   4   9   7   20.40    2.00
  -9   4   7   20.70    2.10
  -4  -9   7   17.80    2.80
   4   9   7   14.90    2.30
   0   0  -8  973.10   53.69
   0   0  -8 1119.79   53.59
   0   0   8  990.50   53.09
   0   1  -8    8.20    2.00
   1   0  -8    7.70    1.90
   0  -1  -8    8.60    1.90
  -1   0  -8   16.50    4.70
   0  -1  -8   12.10    3.80
   1   0   8    4.70    1.70
  -1   0   8    4.30    1.70
   0  -1   8    4.10    1.70
   0  -1   8    5.30    2.30
   1   0   8    5.20    1.90
   0   1   8    7.80    1.70
  -1  -1  -8  251.77   14.20
   1  -1  -8  254.07   13.60
   1   1  -8  252.67   13.60
  -1  -1   8  248.78   13.40
  -1   1   8  239.08   13.40
   1   1   8  247.28   13.40
   1  -1   8  241.38   13.70
   1  -1   8  235.28   13.40
   1   1   8  232.98   13.80
   2   1  -8   80.39    5.00
   1  -2  -8   77.59    5.10
  -1   2   8   77.19    5.20
   1  -2   8   63.89    5.50
   2   1   8   64.99    5.30
   2   1   8   70.49    4.90
   1  -2   8   70.29    5.50
   0  -2  -8   56.79    7.00
   0   2  -8   60.49    4.30
   0  -2  -8   58.89    4.20
   2   0  -8   59.69    4.10
   0   2   8   56.69    5.60
  -2   0   8   57.39    4.60
   0  -2   8   56.39    5.20
   2   0   8   55.49    4.50
   0   2   8   51.79    4.30
   0  -2   8   58.69    4.40
   2   0   8   49.90    4.60
   1   2  -8  296.37   17.60
   1   2  -8  329.97   16.90
   2  -1  -8  329.77   17.00
  -1  -2  -8  339.57   17.10
   2  -1   8  307.67   16.80
  -1  -2   8  279.67   17.20
   1   2   8  315.37   16.60
   2  -1   8  312.77   17.10
   1   2   8  293.27   16.90
  -2   1   8  305.37   16.70
   2  -1   8  301.87   16.90
   2   2  -8  164.58    9.60
   2  -2  -8  168.98    9.60
   2   2  -8  154.38   10.10
  -2  -2   8  139.79   10.80
   2  -2   8  177.28    9.80
  -2   2   8  168.08    9.50
   2  -2   8  164.68    9.50
   2   2   8  166.78    9.30
   2   2   8  161.08    9.50
   2  -2   8  163.88    9.70
   3   2  -8   84.89    7.60
   3   2  -8   89.59    6.70
  -2   3  -8   91.59    8.10
   3   2  -8   89.09    6.80
   2  -3  -8   96.19    6.10
   3   2   8   99.09    6.00
  -2   3   8  100.59    6.30
   2  -3   8   89.79    6.80
   2  -3   8   98.09    6.30
   3   2   8   98.99    6.10
   3   1  -8   78.99    6.70
   3   1  -8   80.29    7.60
   1  -3  -8   80.59    5.30
   3   1  -8   80.29    5.40
  -1   3  -8   82.49    7.00
   1  -3   8   75.39    5.60
  -1   3   8   70.39    5.30
   3   1   8   74.19    5.30
   3   1   8   73.49    5.20
   1  -3   8   68.79    5.60
   3   0  -8  283.37   18.70
   0  -3  -8  305.77   16.60
   0   3  -8  293.17   16.80
   3   0  -8  312.97   16.60
   0   3  -8  300.77   16.90
   3   0  -8  277.07   17.10
   0  -3   8  300.87   16.60
   0   3   8  307.37   16.20
   3   0   8  309.37   16.50
   3   0   8  301.37   16.30
  -3   0   8  314.27   16.40
   0   3   8  275.57   16.60
   3   0   8  336.57   17.00
   1   3  -8  158.38   10.20
   3  -1  -8  148.09   10.70
   3  -1  -8  166.78    9.80
  -1  -3  -8  166.88    9.80
   1   3   8  168.68    9.90
   3  -1   8  184.18   10.20
   3  -1   8  173.58    9.70
   3  -1   8  170.08    9.80
  -1  -3   8  167.28   10.10
  -3   1   8  168.18    9.90
  -2  -3  -8  194.18   10.40
   2   3  -8  186.48   10.40
   3  -2  -8  181.98   10.90
   3  -2  -8  196.78   10.30
   2   3   8  166.58    9.80
   3  -2   8  166.08   10.10
  -3   2   8  163.28   10.20
  -2  -3   8  157.48   10.60
   3  -2   8  167.68   10.40
   2   3   8  169.18   10.10
  -3   3  -8   43.10    6.40
   3  -3  -8   51.49    4.10
   3   3  -8   43.20    5.60
   3   3  -8   46.80    4.90
   3  -3   8   51.29    4.70
  -3  -3   8   47.40    6.40
   3   3   8   56.19    4.60
   3  -3   8   52.39    4.30
  -3   3   8   45.50    5.20
   3   3   8   52.59    4.00
   4   3  -8   77.59    5.90
   4   3  -8   69.69    5.60
  -3   4  -8   75.19    6.30
   3  -4  -8   76.89    5.50
   3  -4   8   75.29    6.20
   4   3   8   72.39    5.00
   4   3   8   75.69    5.20
   3  -4   8   67.89    5.40
   4   2  -8   91.29    6.60
  -2   4  -8   95.59    9.60
   4   2  -8  108.89    7.80
   2  -4  -8   91.99    6.20
   4   2   8   89.49    6.00
   2  -4   8   96.49    6.30
   4   2   8   93.79    6.20
  -2   4   8   94.49    7.70
  -2   4   8   91.59    6.40
   4   1  -8    9.90    2.60
   1  -4  -8   11.60    2.30
   4   1  -8   11.60    4.30
  -1   4  -8   14.00    4.20
   4   1  -8   10.20    3.10
   0  -4  -8  165.38    9.50
   0   4  -8  165.98    9.80
   4   0  -8  159.98    9.50
   4   0  -8  159.38    9.80
   4   0  -8  147.69   10.10
   0   4   8  150.38   10.00
   0   4   8  160.58    9.10
   0  -4   8  153.78    9.40
   4   0   8  160.38    9.90
  -4   0   8  163.78    9.40
   4   0   8  158.68    9.50
   4   0   8  157.78    9.30
   1   4  -8  466.95   25.60
  -1  -4  -8  466.55   25.70
   4  -1  -8  452.85   25.60
   4  -1  -8  454.95   25.60
   4  -1  -8  420.66   25.90
  -4   1   8  495.95   25.40
   1   4   8  529.55   25.90
   1   4   8  492.25   25.50
  -1  -4   8  498.35   25.60
   4  -1   8  513.85   26.10
  -2  -4  -8  274.07   14.80
   2   4  -8  236.58   15.30
   4  -2  -8  261.47   14.80
   2   4  -8  260.97   14.60
   4  -2   8  274.37   14.60
   2   4   8  264.77   14.50
  -4   2   8  263.67   14.60
   4  -2   8  274.17   15.10
   2   4   8  263.97   14.20
  -2  -4   8  244.48   16.30
   4  -3  -8   53.39    4.30
   3   4  -8   57.39    5.40
   3   4  -8   58.79    4.80
  -4   3  -8   58.39    7.10
  -3  -4  -8   57.89    4.60
  -3  -4   8   44.70    5.50
   3   4   8   52.19    4.00
   4  -3   8   50.69    5.00
   4  -3   8   51.09    4.60
   3   4   8   52.69    4.40
  -4   4  -8  375.56   20.50
   4   4  -8  376.36   20.20
  -4  -4  -8  368.26   22.40
   4   4  -8  389.66   20.30
   4  -4  -8  390.66   20.70
   4  -4   8  358.96   20.20
   4  -4   8  407.66   23.00
   4   4   8  347.17   19.90
   4   4   8  352.96   20.10
   5   4  -8   34.10    3.80
   4  -5  -8   23.80    3.50
  -5  -4  -8   27.00    4.10
   5   4  -8   31.20    3.70
  -4   5  -8   31.60    4.30
   4  -5   8   33.30    3.80
   5   4   8   27.10    3.10
   5   4   8   34.80    3.20
  -4   5   8   30.30    4.10
   5   3   8   22.80    3.10
   3  -5   8   19.80    3.50
   5   3   8   23.00    3.10
  -3   5   8   16.90    4.00
   5   2  -8  137.09    7.90
   2  -5  -8  133.39    7.90
   5   2  -8  133.89    7.90
  -2   5  -8  137.09    8.10
   2  -5   8  113.19    7.70
  -2   5   8  104.89    8.10
   5   2   8  118.19    7.60
   5   2   8  121.49    7.50
  -2   5   8  112.69    7.80
   1  -5  -8  337.47   18.70
  -1   5  -8  386.36   19.40
   5   1  -8  341.87   18.60
   5   1  -8  328.07   18.80
   5   1  -8  321.37   18.50
   5   1   8  335.07   18.40
   5   1   8  341.67   19.20
  -1   5   8  336.97   18.20
   1  -5   8  337.37   18.50
   1  -5   8  337.37   18.40
   5   1   8  338.47   18.40
   5   0  -8  526.35   28.40
   5   0  -8  533.55   28.20
   0  -5  -8  538.05   28.30
   0   5  -8  546.15   28.20
   5   0  -8  539.05   28.10
  -5   0   8  494.15   27.90
   0   5   8  532.65   27.80
   5   0   8  535.05   28.00
   5   0   8  540.05   28.80
   0  -5   8  511.85   28.10
   0   5   8  526.25   28.20
   1   5  -8   18.50    3.70
   5  -1  -8   18.60    4.80
   5  -1  -8   13.20    3.90
  -1  -5  -8   19.10    3.00
   5  -1  -8   19.40    2.90
   5  -1   8   22.90    3.30
   1   5   8   19.50    2.60
  -1  -5   8   17.90    3.50
   1   5   8   15.70    3.80
   5  -1   8   17.30    3.20
   2   5  -8   26.50    3.70
  -2  -5  -8   26.90    3.70
   5  -2  -8   29.20    3.20
   2   5  -8   23.60    5.30
   5  -2  -8   24.90    5.90
   5  -2  -8   30.20    4.00
   3   5  -8  163.98   10.10
  -3  -5  -8  156.68   10.40
   5  -3  -8  157.18   10.10
   3   5  -8  158.68   10.00
   5  -3   8  190.78   10.00
   3   5   8  173.38    9.80
   5  -3   8  175.78   10.70
   3   5   8  178.48    9.80
  -3  -5   8  161.68   10.00
   4   5  -8  233.28   12.70
   4   5  -8  227.58   12.70
  -4  -5  -8  220.88   13.60
  -5   4  -8  225.58   13.20
   5  -4  -8  227.38   13.20
   4   5   8  228.18   12.50
   4   5   8  230.98   12.40
  -4  -5   8  194.18   12.80
   5  -4   8  220.78   13.50
   5  -4   8  242.28   12.80
   5   5  -8  363.56   20.30
   5   5  -8  367.56   20.40
   5  -5  -8  371.36   21.40
  -5   5  -8  396.16   20.80
   5  -5   8  356.26   21.40
   5   5   8  428.96   21.20
  -5   5   8  392.56   20.40
   5   5   8  362.66   20.10
   6   5  -8   18.70    3.00
   6   5  -8   16.00    2.80
  -5   6  -8   22.20    3.50
   5  -6  -8   16.80    3.50
  -5   6   8   15.70    2.90
   6   5   8   22.80    2.50
   5  -6   8   24.10    3.50
   6   5   8   19.40    2.50
   4  -6  -8   96.19    7.10
  -6  -4  -8   99.09    7.60
   6   4  -8  111.99    6.70
   6   4  -8  107.99    7.20
  -4   6   8  102.09    7.00
   6   4   8  107.19    6.50
   6   4   8  109.19    6.50
   6   3  -8   58.89    4.60
   6   3  -8   52.39    4.70
   3  -6  -8   54.39    4.90
  -3   6  -8   55.39    4.90
   6   3   8   52.49    4.40
   3  -6   8   60.39    4.70
   6   3   8   59.49    4.40
  -3   6   8   56.19    4.90
   6   2  -8  105.59    7.10
  -2   6  -8  110.79    7.20
   6   2  -8  106.09    7.10
   2  -6  -8   94.79    7.30
   6   2   8  121.09    6.90
  -2   6   8  111.79    7.30
   2  -6   8  119.29    7.20
   6   2   8  115.19    7.20
   6   1  -8  116.49    7.30
   6   1  -8  116.29    8.30
   6   1  -8  121.39    7.30
  -1   6  -8  121.69    7.40
   1  -6  -8  114.69    7.50
  -6  -1   8  100.59    7.20
   6   1   8  102.89    6.90
   1  -6   8  103.09    7.00
  -1   6   8  103.09    7.10
   6   1   8   99.29    7.60
   0  -6  -8  170.38   10.40
   6   0  -8  174.48   10.10
   6   0  -8  167.88   10.50
   0   6  -8  166.28   10.00
   6   0  -8  166.78   10.10
   0   6   8  165.28   10.60
   6   0   8  171.58    9.90
   0  -6   8  172.78   10.40
   6   0   8  171.88   10.70
   0   6   8  170.08    9.80
  -1  -6  -8  269.57   15.20
   1   6  -8  276.07   14.80
   6  -1  -8  266.87   15.20
   6  -1  -8  269.07   15.20
   6  -1  -8  274.27   14.90
   1   6   8  257.27   14.50
   6  -1   8  266.27   14.60
  -1  -6   8  266.07   15.10
   1   6   8  258.67   14.60
   6  -1   8  244.08   15.30
   6  -2  -8   46.70    4.50
   2   6  -8   47.70    4.20
   6  -2  -8   47.80    5.50
   6  -2  -8   49.10    4.30
   2   6  -8   36.50    5.40
   2   6   8   50.09    4.20
   6  -2   8   54.79    4.40
   6  -2   8   41.80    4.60
   2   6   8   50.09    3.80
  -2  -6   8   49.60    4.30
   6  -3  -8    5.20    3.10
   6  -3  -8    8.00    2.80
   3   6  -8   10.10    2.80
   3   6  -8   13.30    3.70
  -3  -6   8   10.00    3.30
   3   6   8    8.10    2.20
   6  -3   8   14.30    3.40
   6  -3   8    7.70    3.20
   3   6   8   10.20    2.70
  -6   4  -8    7.20    2.80
   6  -4  -8    8.30    2.70
   4   6   8    2.40    1.60
   6  -4   8    0.90    2.60
   6  -4   8    0.80    2.00
  -4  -6   8    4.10    2.10
   4   6   8    1.20    1.30
   6  -5  -8   22.90    3.40
  -6   5  -8   29.30    3.90
   5   6  -8   25.60    3.20
   5   6  -8   20.90    3.10
  -6   5   8   25.30    3.20
   5   6   8   24.50    2.60
   6  -5   8   17.10    6.30
   6  -5   8   22.60    4.10
  -6   6  -8   89.79    5.90
   6   6  -8   81.29    5.60
   6   6  -8   90.49    5.90
   6  -6  -8   79.09    6.30
   6   6   8   95.59    5.40
   6   6   8   95.89    5.50
  -6   6   8   96.99    5.60
  -6   7  -8    7.90    2.60
   7   6  -8    6.60    2.10
   7   6  -8    4.70    1.50
   7   6   8    9.20    2.40
  -6   7   8    8.50    2.10
   7   6   8    7.00    1.90
   7   5  -8   29.00    2.80
   7   5  -8   31.30    3.10
  -5   7  -8   31.60    3.10
   5  -7  -8   20.00    5.00
   7   5   8   28.30    3.30
   5  -7   8   37.30    4.30
  -5   7   8   24.40    2.90
   7   4  -8   12.30    2.70
   7   4  -8   14.20    2.70
  -4   7  -8   12.00    2.80
   4  -7  -8    9.20    3.70
  -4   7   8   16.30    2.90
   4  -7   8   13.10    3.00
   7   4   8   13.90    2.40
   7   4   8    9.50    3.10
   7   3  -8   68.49    5.00
   3  -7  -8   64.79    6.40
   7   3  -8   67.89    5.00
  -3   7  -8   67.29    5.10
   3  -7   8   78.09    5.10
   7   3   8   71.29    4.80
  -3   7   8   68.69    5.20
   2  -7  -8   28.80    5.90
  -2   7   8   39.50    4.40
   7   2   8   42.90    3.60
  -7  -2   8   41.70    4.40
   7   1  -8   75.89    5.30
  -1   7  -8   79.39    5.50
   7   1  -8   75.49    5.40
  -1   7   8   70.69    6.30
   1  -7   8   76.69    5.30
   7   1   8   81.59    5.60
   7   1   8   69.99    6.10
  -1   7   8   69.89    6.30
   0   7  -8  150.08    8.90
   7   0  -8  145.79    8.90
   7   0  -8  143.19    8.90
   7   0  -8  131.79    9.60
   7   0   8  146.39    9.60
   0   7   8  147.59    8.60
   0  -7   8  165.08    9.00
   7   0   8  165.88    9.00
   1   7  -8    1.80    1.50
   7  -1  -8    2.80    1.70
   7  -1  -8    1.20    1.90
   7  -1  -8    2.30    2.50
   1   7   8    0.30    1.50
   7  -1   8    2.20    2.30
  -1  -7   8    1.10    1.60
   7  -2  -8   74.89    5.50
   2   7  -8   70.49    5.90
   2   7  -8   74.89    5.10
   7  -2  -8   71.79    6.20
   7  -2  -8   70.39    5.60
   7  -2   8   60.39    5.60
   7  -2   8   65.69    5.50
   2   7   8   67.79    5.20
   7  -3  -8   42.30    5.10
   3   7  -8   47.10    3.80
   3   7  -8   39.20    4.40
   7  -3  -8   43.10    4.60
   7  -3   8   38.50    4.60
   7  -3   8   53.89    5.20
   3   7   8   44.20    3.30
  -3  -7   8   40.80    4.00
   3   7   8   48.40    3.70
   7  -4  -8   16.10    3.20
   4   7  -8   17.60    2.50
   4   7  -8   19.50    3.10
  -4  -7   8   14.40    3.20
   4   7   8   16.30    2.20
   7  -4   8   13.30    4.40
   4   7   8   15.90    3.00
   7  -5  -8   29.60    3.60
  -7   5  -8   23.80    4.30
   5   7  -8   28.90    3.40
   5   7  -8   28.60    3.10
   5   7   8   32.50    2.70
   5   7   8   29.50    2.50
  -7   5   8   34.80    2.90
   6   7  -8   54.79    3.70
  -7   6  -8   38.40    4.70
   6   7  -8   41.10    3.40
   6   7   8   43.50    3.40
  -7   6   8   47.10    3.20
   6   7   8   48.60    3.20
   8   5  -8   71.19    4.50
   8   5  -8   76.29    4.50
   8   4  -8    0.50    1.10
  -4   8  -8    1.50    1.30
   8   4  -8   -0.60    1.30
   4  -8   8    1.40    1.70
   8   4   8    2.80    1.40
  -4   8   8   -0.20    1.50
   8   3  -8    4.00    1.50
  -3   8  -8    1.90    1.40
   8   3  -8    3.50    1.30
   3  -8   8    3.60    1.40
  -3   8   8    2.20    1.90
   8   3   8    4.70    1.50
   8   2  -8    3.70    1.60
   8   2  -8    2.40    1.30
  -2   8  -8    3.10    1.80
   2  -8   8    1.70    1.40
   8   2   8    1.20    1.70
   8   1  -8   22.40    3.10
  -1   8  -8   24.60    2.90
   8   1  -8   29.00    4.40
   1  -8   8   25.30    3.10
   8   1   8   24.90    3.60
   8   0  -8   86.49    5.50
   0   8  -8   88.79    5.70
   8   0  -8   89.19    5.70
   0   8   8   84.79    5.90
   8   0   8   76.49    6.30
   0  -8   8   92.89    5.70
   8   0   8   88.29    6.20
   8  -1  -8    8.50    2.50
   8  -1  -8   12.10    4.30
   1   8  -8    9.40    2.30
   8  -1  -8   10.60    2.80
   1   8   8    6.50    1.80
   1   8   8    7.30    2.60
   8  -1   8    5.10    2.30
  -1  -8   8    8.30    2.70
   2   8  -8    3.40    1.20
   8  -2  -8    8.80    3.10
   2   8  -8    3.80    2.60
   8  -2  -8    5.30    2.70
   2   8   8    4.30    1.40
   8  -2   8    4.80    2.20
  -2  -8   8    3.50    1.50
   2   8   8    4.20    1.80
   3   8  -8   37.80    3.80
   8  -3  -8   31.40    3.80
   8  -3  -8   30.80    3.80
   3   8   8   27.20    3.00
  -3  -8   8   26.40    3.10
   3   8   8   24.90    2.70
   8  -3   8   22.40    4.00
   4   8  -8   11.20    3.00
   8  -4  -8   15.40    3.30
   4   8  -8   12.70    3.20
   4   8   8   14.10    2.20
  -4  -8   8   15.10    3.10
   4   8   8    7.30    2.10
   8  -4   8    7.20    3.10
  -8   5   8   50.89    3.40
   5   8   8   49.50    3.30
   5   8   8   55.59    3.40
   9   3  -8    9.40    1.90
  -3   9  -8    8.20    1.90
   9   2  -8   15.70    2.20
  -2   9  -8   17.20    2.30
   9   2  -8   20.80    2.90
   2  -9   8   16.20    2.50
   9   1  -8   10.10    2.20
  -1   9  -8   10.30    2.10
   9   1  -8   11.10    2.00
   1  -9   8   13.60    2.30
   9   0  -8    4.00    1.20
   0   9  -8    4.30    1.60
   9   0  -8    2.90    1.30
   0  -9   8    3.50    1.60
   9  -1  -8   48.30    4.70
   1   9  -8   53.59    3.60
  -1  -9   8   56.69    3.80
   2   9  -8    2.00    1.00
   9  -2  -8    0.30    1.60
   2   9   8   -0.30    1.50
   9  -2   8   -0.60    3.10
  -2  -9   8    1.70    1.60
   3   9  -8   24.90    2.50
   3   9   8   33.20    2.60
  -3  -9   8   28.20    2.90
   3   9   8   33.30    3.20
   0   0  -9    0.00    1.10
   0   0   9   -2.00    2.20
   0   0   9    3.40    1.50
   1   0  -9  135.19    8.00
   0   1  -9  139.09    8.10
   0  -1  -9  142.79    8.20
   0   1   9  136.99    7.80
  -1   0   9  111.69    9.20
   1   0   9  134.89    7.80
   1   0   9  130.39    8.20
   0   1   9  123.89    8.50
   0  -1   9  131.29    7.80
   0  -1   9  133.99    8.30
  -1   0   9  131.69    7.90
   1  -1  -9  206.58   11.60
  -1  -1  -9  206.88   11.70
   1   1  -9  209.18   11.50
  -1   1   9  201.08   11.20
  -1  -1   9  190.58   12.00
  -1  -1   9  203.38   11.30
   1   1   9  196.48   11.50
   1   1   9  199.48   11.20
   1  -1   9  196.38   11.50
   1  -1   9  205.48   11.30
   1  -2  -9  224.18   12.80
   2   1  -9  219.08   12.70
   1  -2   9  224.08   12.60
   1  -2   9  221.88   12.70
   2   1   9  225.38   12.70
  -2  -1   9  235.98   12.60
  -1   2   9  231.88   12.50
   2   1   9  229.18   12.50
   0   2  -9  273.47   13.60
   0  -2  -9  269.27   13.70
   2   0  -9  264.97   13.60
   0   2   9  236.78   13.20
   0  -2   9  233.48   13.20
   0  -2   9  221.88   13.50
   2   0   9  230.08   13.40
  -2   0   9  237.38   13.30
   0   2   9  214.78   13.60
   2   0   9  228.48   13.20
   1   2  -9   53.99    7.10
   1   2  -9   66.09    4.90
   2  -1  -9   66.49    4.70
  -1  -2  -9   65.29    4.70
  -1  -2   9   61.19    5.90
   1   2   9   60.39    5.20
  -1  -2   9   68.59    4.60
  -2   1   9   67.49    4.80
   2  -1   9   63.29    4.80
   1   2   9   66.29    4.60
   2  -1   9   66.49    4.80
   2   2  -9  414.66   24.90
   2   2  -9  453.35   24.90
   2  -2  -9  459.85   25.00
   2   2   9  489.15   24.70
  -2   2   9  485.85   24.60
   2   2   9  477.55   24.70
   2  -2   9  492.75   25.00
  -2  -2   9  431.96   25.10
   2  -2   9  479.55   24.60
   2  -3  -9  183.28   10.00
   3   2  -9  158.38   10.90
   3   2   9  168.58    9.40
   2  -3   9  160.38    9.70
  -2   3   9  158.88    9.60
   3   2   9  163.48    9.60
   3   1  -9   58.49    6.90
   3   1  -9   57.49    5.00
  -1   3  -9   73.49    7.30
   1  -3  -9   60.49    4.80
   1  -3   9   79.79    5.30
   3   1   9   76.99    5.10
   1  -3   9   76.59    5.30
  -1   3   9   60.69    6.40
  -3  -1   9   75.79    5.00
   3   0  -9  195.08   11.80
   0   3  -9  212.88   13.00
   0  -3  -9  198.18   11.90
   0   3  -9  183.48   12.50
   0  -3   9  219.78   11.80
   3   0   9  217.78   12.70
   0   3   9  202.08   12.10
   0  -3   9  213.58   12.00
   3   0   9  224.88   11.60
   0   3   9  197.78   12.40
  -3   0   9  214.98   11.70
  -1  -3  -9   55.59    4.50
   1   3  -9   49.80    5.70
   3  -1  -9   59.69    4.50
   3  -1   9   62.59    4.70
  -1  -3   9   55.89    5.20
  -3   1   9   61.59    4.70
   3  -1   9   71.89    4.90
   1   3   9   59.99    4.90
  -3   2   9   18.80    3.60
   2   3   9   17.40    2.60
   3  -2   9   16.40    2.90
   2   3   9   14.60    3.10
   3  -2   9   14.30    4.20
  -3  -3  -9  174.68   10.50
   3   3  -9  181.48   11.00
   3   3  -9  178.18   10.30
   3  -3  -9  185.68   10.40
   3   3   9  165.38    9.80
  -3   3   9  160.68   10.00
   3   3   9  168.08   10.00
   3  -3   9  173.58   10.10
   4   3  -9  142.59    8.60
  -3   4  -9  134.49    9.30
   3  -4  -9  142.69    8.70
   4   3  -9  139.19    8.90
   3  -4   9  141.69    8.40
   4   3   9  137.49    8.40
  -3   4   9  134.89    8.60
  -3   4   9  128.09    9.30
   4   3   9  139.39    8.30
   4   2  -9  122.39    7.90
   4   2  -9  119.39    7.70
   2  -4  -9  126.29    7.60
  -2   4  -9  116.79    8.10
   4   2   9  108.29    7.00
  -2   4   9  107.19    7.20
   4   2   9  108.79    6.90
   2  -4   9  103.69    7.20
   1  -4  -9   60.19    4.70
   4   1  -9   60.19    6.20
   4   1  -9   57.99    5.10
  -1   4  -9   68.19    6.10
   4   1  -9   58.59    5.90
  -4  -1   9   64.69    4.80
   4   1   9   61.69    4.80
  -1   4   9   63.19    4.70
   1  -4   9   68.19    5.00
   4   1   9   63.69    4.60
   1  -4   9   56.29    5.20
   4   0  -9   32.30    3.50
   4   0  -9   26.40    5.50
   0   4  -9   32.80    4.80
   4   0  -9   17.90    5.80
   0  -4  -9   30.50    3.20
   4   0   9   33.60    3.40
   0   4   9   30.00    5.10
  -4   0   9   33.50    4.10
   4   0   9   31.00    4.00
   0   4   9   34.30    3.30
   0  -4   9   34.30    3.50
   4   0   9   33.40    3.70
   0  -4   9   31.60    4.10
   4  -1  -9   15.60    2.70
  -1  -4  -9   14.10    2.60
   1   4  -9   22.10    4.10
   4  -1  -9   19.50    4.70
   1   4   9   18.20    2.60
  -4   1   9   16.60    3.50
  -1  -4   9   15.10    3.70
   4  -1   9   19.70    3.30
   1   4   9   15.60    3.70
   4  -1   9   15.30    3.20
   4  -2  -9    7.10    2.70
  -2  -4  -9    5.00    1.90
   2   4  -9    3.60    1.90
   4  -2  -9    2.90    1.70
   2   4   9    4.30    1.80
   2   4   9    1.90    1.40
   4  -2   9    4.50    2.20
  -2  -4   9    2.20    2.30
   4  -2   9    2.10    1.40
  -4   2   9    4.80    2.30
   3   4  -9  602.34   32.60
   3   4  -9  624.14   32.50
   4  -3  -9  605.54   32.90
  -3  -4  -9  641.24   33.00
  -3  -4   9  557.94   32.50
   3   4   9  628.24   32.40
   4  -3   9  634.94   32.50
   3   4   9  609.54   32.40
   4  -3   9  643.04   33.20
  -4  -4  -9    3.70    2.20
   4   4  -9    1.90    1.80
   4   4  -9    1.40    2.50
   4  -4  -9    5.90    2.40
  -4   4  -9    3.20    3.10
   4   4   9    4.80    1.80
   4  -4   9    4.80    1.70
   4   4   9    9.30    2.60
   4  -5  -9  120.69    8.20
   5   4  -9  121.29    7.90
   5   4  -9  123.99    7.80
  -4   5  -9  143.09    9.30
  -5  -4  -9  126.29    8.30
   4  -5   9  130.89    7.80
   5   4   9  120.49    7.40
   5   4   9  133.29    9.00
   3  -5  -9   44.30    4.20
  -3   5  -9   45.60    4.80
   5   3  -9   46.00    4.30
   5   3  -9   50.59    4.70
   5   3   9   43.40    3.80
  -3   5   9   42.50    4.90
   3  -5   9   41.80    4.10
   5   3   9   46.10    3.80
   2  -5  -9   74.89    5.50
   5   2  -9   73.69    6.10
   5   2  -9   76.39    5.70
  -2   5  -9   73.89    5.90
   2  -5   9   75.99    5.50
   5   2   9   86.29    6.50
   5   2   9   73.39    5.30
  -2   5   9   66.59    5.40
   1  -5  -9   10.70    2.70
   5   1  -9    9.00    2.50
   5   1  -9    8.50    2.30
   5   1  -9    7.10    3.30
  -1   5  -9   11.80    3.90
  -1   5   9   15.00    3.00
   1  -5   9   11.50    2.70
   5   1   9   13.90    3.60
   5   1   9   12.00    2.80
  -5  -1   9   17.60    3.20
   1  -5   9   11.50    3.10
   5   0  -9    1.90    2.40
   0  -5  -9    3.20    1.80
   5   0  -9   -3.00    2.50
   0   5  -9    4.70    2.20
   5   0  -9   -0.50    2.40
   0  -5   9    4.50    1.70
  -5   0   9   -0.60    2.20
   0   5   9   -1.10    1.40
   0  -5   9    0.20    2.50
   5   0   9    2.00    1.90
   5   0   9    1.00    1.50
   0   5   9   -0.20    3.10
   5  -1  -9   67.89    5.60
   5  -1  -9   65.19    5.30
   5  -1  -9   68.39    6.70
  -1  -5  -9   65.29    5.20
   1   5  -9   68.29    5.50
   1   5   9   71.19    4.70
  -1  -5   9   74.79    5.50
   1   5   9   72.19    5.50
   5  -1   9   63.79    5.60
  -5   1   9   65.29    5.50
   5  -1   9   77.39    5.10
   2   5  -9    3.30    2.20
   5  -2  -9    2.80    2.00
  -2  -5  -9    4.90    2.20
   5  -2  -9    6.00    2.30
   2   5   9    3.70    1.40
   5  -2   9    4.40    1.70
  -2  -5   9    6.70    2.10
   5  -2   9    3.20    2.30
   2   5   9    3.60    1.90
   3   5  -9   86.99    6.90
   5  -3  -9   85.39    6.30
  -3  -5  -9   94.19    6.50
   3   5  -9   95.79    6.60
   3   5   9   93.39    5.80
   3   5   9   94.09    6.00
   5  -3   9   80.19    6.70
   5  -3   9   92.99    6.20
  -3  -5   9   89.99    6.50
  -4  -5  -9  149.79   10.00
   4   5  -9  154.18    9.30
   5  -4  -9  142.69    9.90
   4   5  -9  165.78    9.70
   5  -4   9  154.58   10.10
   4   5   9  159.18    9.10
   4   5   9  161.88    9.00
   5  -4   9  165.18    9.30
   5  -5  -9   27.40    3.50
  -5   5  -9   29.30    4.40
   5   5  -9   32.10    3.20
   5   5  -9   24.30    3.60
   5   5   9   29.20    3.00
   5   5   9   28.40    2.70
   5  -5   9   29.30    3.50
  -5   5   9   28.80    3.60
   6   5  -9    2.50    1.70
   6   5  -9    1.90    1.30
  -5   6  -9    2.30    1.90
   5  -6  -9    2.60    2.40
   6   5   9    2.40    1.10
   5  -6   9   10.00    3.00
  -5   6   9    3.90    1.70
   6   5   9    2.80    1.50
  -6  -4  -9    2.30    3.40
   4  -6  -9    1.10    2.30
   6   4  -9    3.90    1.80
   6   4  -9    6.80    2.50
  -4   6  -9    1.90    1.90
   4  -6   9    4.10    1.70
   6   4   9    3.80    1.30
  -4   6   9    3.80    2.10
   6   4   9    3.90    1.60
   3  -6  -9   24.90    3.80
  -3   6  -9   24.60    3.90
   6   3  -9   33.20    3.90
  -3   6   9   19.60    4.10
   6   3   9   26.00    3.20
   6   2  -9  103.09    6.90
  -2   6  -9  110.99    7.10
   2  -6  -9  101.39    7.20
   6   2  -9  110.79    7.00
  -6  -2   9  104.09    6.70
   6   2   9  106.99    6.70
   2  -6   9  118.09    7.40
   6   1  -9   19.70    3.90
   6   1  -9   25.40    3.80
  -1   6  -9   22.50    3.70
   1  -6  -9   21.70    3.60
  -6  -1   9   25.60    3.80
   6   1   9   23.30    3.00
  -1   6   9   24.70    3.60
   1  -6   9   21.50    3.30
   6   0  -9  157.18    9.80
   0   6  -9  161.28    9.70
   0  -6  -9  160.28   10.00
   6   0  -9  159.38   10.20
   6   0  -9  162.78    9.70
   6   0   9  155.38   10.30
   6   0   9  173.28    9.50
   0  -6   9  166.88    9.70
   0  -6   9  165.48    9.50
   0   6   9  164.88    9.40
   6  -1  -9   98.69    6.70
   6  -1  -9   92.19    7.10
   6  -1  -9   93.49    7.40
   1   6  -9  100.69    6.80
  -1  -6  -9   99.19    7.40
  -1  -6   9  116.39    6.90
   1   6   9  108.69    6.90
   6  -1   9  103.19    7.40
   6  -1   9  114.99    6.60
   1   6   9  106.59    6.40
   6  -2  -9  150.68    9.80
   6  -2  -9  147.89    9.30
   2   6  -9  149.19    9.30
   2   6   9  158.38    9.20
   2   6   9  169.38    9.10
  -2  -6   9  159.28    9.40
   6  -2   9  170.68    9.20
   6  -2   9  157.88   10.80
   6  -3  -9   17.90    3.30
   3   6  -9   20.80    4.70
  -3  -6   9    9.90    2.30
   6  -3   9   12.50    3.10
   6  -3   9   13.00    3.50
   4   6  -9   15.00    3.80
   4   6  -9   19.80    2.90
   6  -4  -9   17.00    3.20
   6  -4   9   27.70    3.50
   4   6   9   24.30    2.60
   4   6   9   25.40    2.50
   6  -4   9   20.00    4.50
   5   6  -9   -0.80    1.70
   5   6  -9    0.80    1.20
   6  -5  -9   -0.40    2.10
   6  -5   9   -1.50    1.70
  -6   5   9    1.30    1.50
   5   6   9    1.60    1.10
   5   6   9    1.80    1.30
   6  -6  -9   57.79    5.30
   6   6  -9   60.99    5.20
   6   6  -9   63.39    4.40
   6   6   9   70.49    4.00
  -6   6   9   54.79    4.70
   6   6   9   68.89    4.20
   7   5  -9    6.10    2.40
   7   5  -9    8.20    2.60
   5  -7   9   12.60    4.40
   7   5   9   10.30    2.00
   7   5   9   10.00    2.70
  -7  -5   9   12.00    2.00
  -5   7   9    6.80    2.00
   7   4  -9   12.50    2.70
   4  -7  -9    5.80    4.00
   7   4  -9   11.90    2.30
  -4   7  -9    7.70    2.80
  -4   7   9    4.90    2.10
  -7  -4   9    7.60    2.30
   7   4   9   11.50    2.70
   4  -7   9   10.10    2.50
   7   4   9    4.50    2.30
   7   3  -9   55.79    4.10
  -3   7  -9   47.10    4.30
   3  -7  -9   52.09    5.90
   7   3  -9   50.79    4.20
  -7  -3   9   52.49    4.10
   7   3   9   54.89    3.90
  -3   7   9   49.60    4.90
   3  -7   9   58.59    4.10
  -2   7  -9   88.99    5.90
   7   2  -9   83.59    5.90
   7   2  -9   80.49    5.80
   2  -7   9   97.09    5.90
   7   2   9   94.09    5.60
  -7  -2   9   91.89    6.00
  -1   7  -9   33.30    3.60
   7   1  -9   34.50    3.60
   7   1  -9   33.00    3.80
   1  -7   9   35.90    3.60
   7   1   9   32.60    3.40
  -1   7   9   35.60    4.20
   7   0  -9    2.00    1.60
   7   0  -9    2.30    3.70
   7   0  -9    3.30    1.80
   0   7  -9    4.10    1.60
   7   0   9    3.00    2.20
   0  -7   9    4.20    2.40
   7   0   9    2.40    1.50
   0   7   9    2.60    1.70
   0  -7   9    3.20    1.60
   7  -1  -9   52.89    4.10
   7  -1  -9   56.79    5.10
   1   7  -9   54.99    4.10
   7  -1  -9   52.99    4.70
   1   7   9   49.30    5.00
   1   7   9   48.90    3.80
  -1  -7   9   44.40    3.90
   7  -1   9   52.39    4.30
  -1  -7   9   49.99    4.20
   7  -1   9   42.10    4.70
   7  -2  -9  204.58   11.70
   2   7  -9  200.28   11.20
   7  -2  -9  199.28   11.90
  -2  -7   9  204.78   11.30
   7  -2   9  179.58   11.90
   7  -2   9  216.18   11.30
   2   7   9  200.58   11.10
   2   7   9  204.48   11.20
   3   7  -9  114.69    9.60
   3   7  -9   99.49    6.00
   7  -3   9   78.19    7.60
   7  -3   9   94.89    6.50
   3   7   9   95.59    5.70
   3   7   9  104.19    6.00
  -3  -7   9   97.49    6.20
   4   7  -9   16.30    2.50
   7  -4  -9   14.80    3.30
   4   7  -9   19.70    3.80
   4   7   9   24.90    2.70
   4   7   9   24.20    2.30
  -4  -7   9   18.90    4.30
   7  -5  -9   35.50    4.00
   5   7  -9   40.50    3.20
   5   7  -9   32.40    3.90
  -7   5   9   37.30    3.30
   5   7   9   47.50    3.10
   5   7   9   45.60    3.20
  -3   8  -9   34.30    3.00
   8   3  -9   29.90    2.80
   8   3  -9   33.00    3.10
   8   3   9   30.20    2.90
   8   2  -9  107.69    6.50
  -2   8  -9  111.79    6.50
   8   2  -9  110.19    6.50
   8   2   9  112.09    7.10
   2  -8   9  105.69    6.60
   8   1  -9   16.80    2.40
   8   1  -9   17.10    2.70
  -1   8  -9   12.70    2.50
   1  -8   9   10.60    2.40
   8   1   9   14.80    3.10
   8   0  -9   -1.20    1.50
   8   0  -9   -1.50    1.20
   0   8  -9    0.60    1.70
   0  -8   9   -1.30    1.30
   0   8   9   -0.20    2.30
   8  -1  -9   25.50    3.50
   1   8  -9   25.60    3.00
   8  -1  -9   23.70    5.40
  -1  -8   9   35.10    3.00
  -1  -8   9   31.50    5.20
   1   8   9   29.50    3.00
   8  -2  -9   29.80    4.70
   2   8  -9   43.10    3.90
   8  -2  -9   29.20    4.50
  -2  -8   9   29.20    3.30
   2   8   9   34.30    2.90
   2   8   9   37.90    4.50
  -2  -8   9   39.70    3.30
   3   8  -9   83.19    4.70
   8  -3  -9   75.89    5.90
   3   8   9   65.29    4.90
   3   8   9   78.39    4.60
   4   8   9   14.10    1.70
   4   8   9   14.60    2.20
  -8   4   9   15.30    2.10
  -4  -8   9   10.40    1.80
   9   1  -9   20.80    2.30
   9   1  -9   16.20    2.50
  -1   9  -9   24.00    2.30
   1  -9   9   25.80    2.40
   0   9  -9   18.30    2.20
   9   0  -9   20.80    2.80
   0  -9   9   23.00    2.40
   1   9  -9    7.30    1.80
  -1  -9   9   12.20    2.10
   0   0 -10    0.90    1.30
   0   0  10   -2.00    2.00
   0   0  10    0.00    1.30
   0   1 -10  330.87   17.00
   1   0 -10  313.37   16.90
   0  -1 -10  316.07   17.00
  -1   0 -10  325.87   17.10
   0  -1  10  305.87   16.50
   0  -1  10  290.97   16.80
  -1   0  10  283.47   17.10
   0   1  10  303.17   16.50
  -1   0  10  305.77   16.50
   1   0  10  301.27   16.40
   0   1  10  279.47   16.70
   1  -1 -10   78.59    5.40
   1   1 -10   71.59    5.30
  -1  -1 -10   79.29    5.40
  -1   1 -10   79.79    5.50
   1  -1  10   73.99    5.50
   1  -1  10   79.69    5.20
   1   1  10   75.59    5.10
  -1   1  10   76.49    5.20
   1   1  10   80.79    6.60
  -1  -1  10   76.09    5.20
  -1  -1  10   75.69    6.20
   1  -2 -10   18.60    2.80
   2   1 -10   21.20    3.20
  -1   2 -10   21.60    3.20
  -2  -1  10   25.90    3.30
  -1   2  10   27.90    3.10
   1  -2  10   28.60    3.60
   2   1  10   29.70    2.90
   1  -2  10   25.50    3.20
   2   1  10   28.50    3.30
   2   0 -10   48.90    3.90
   0   2 -10   48.60    4.10
   0  -2 -10   47.70    3.90
   0  -2  10   35.20    3.80
   0   2  10   43.20    3.70
   0  -2  10   42.20    4.40
   2   0  10   37.40    4.60
   2   0  10   40.00    3.70
  -2   0  10   42.40    3.70
   1   2 -10  603.74   31.80
   2  -1 -10  615.54   32.00
  -1  -2 -10  608.64   32.00
  -1  -2  10  568.44   31.60
   1   2  10  573.94   31.50
   2  -1  10  615.04   31.40
   1   2  10  593.24   31.30
   2  -1  10  605.84   31.60
  -2   1  10  610.54   31.40
  -1  -2  10  595.74   31.40
   2   2 -10   90.29    6.70
   2  -2 -10   92.99    6.40
  -2  -2 -10   99.19    6.60
  -2   2  10   99.79    6.40
   2   2  10  100.79    6.40
  -2  -2  10   98.99    6.30
   2   2  10  100.29    6.10
   2  -2  10  103.89    6.30
  -2  -2  10   96.09    7.60
   2  -2  10   96.69    6.40
   3   2 -10   46.00    5.60
   2  -3  10   39.30    4.40
   2  -3  10   46.80    6.30
   3   2  10   47.50    4.00
  -3  -2  10   48.40    4.00
  -2   3  10   47.10    4.00
   3   2  10   42.10    3.70
  -1   3 -10   67.59    5.90
   3   1 -10   68.49    5.70
   1  -3 -10   67.79    5.40
   1  -3  10   84.79    5.70
   3   1  10   84.49    5.30
  -1   3  10   86.39    5.40
   3   1  10   88.49    5.50
   1  -3  10   91.29    5.60
  -3  -1  10   84.19    5.60
   0  -3 -10   78.49    5.60
   3   0 -10   79.59    5.60
   0   3  10   74.99    6.40
   0  -3  10   75.29    5.80
   0   3  10   78.39    5.30
  -3   0  10   82.29    5.40
   0  -3  10   76.89    5.40
   3   0  10   82.39    5.40
   3   0  10   84.69    5.50
  -1  -3 -10  454.25   24.20
   1   3 -10  437.96   24.00
   3  -1 -10  460.05   24.10
   3  -1  10  453.15   23.90
   3  -1  10  460.15   23.60
   1   3  10  441.06   23.50
  -1  -3  10  410.86   23.80
   1   3  10  432.46   23.70
  -3   1  10  443.86   23.60
  -1  -3  10  456.05   23.60
   2   3 -10   16.50    4.20
   2   3  10   19.80    3.20
   2   3  10   17.70    2.60
   3  -2  10   23.30    3.80
   3  -2  10   18.30    3.20
  -3   2  10   14.00    2.30
  -2  -3  10   17.00    2.80
   3   3 -10   13.90    4.10
   3  -3 -10   19.10    2.70
  -3  -3 -10   18.90    3.00
  -3   3  10   22.60    3.50
   3   3  10   22.40    2.70
   3  -3  10   20.70    3.00
   3   3  10   21.10    3.10
   3  -4 -10   62.19    5.10
   4   3 -10   53.69    6.70
   4   3 -10   59.79    5.50
  -4  -3 -10   64.29    5.40
   4   3  10   77.69    4.80
   3  -4  10   79.99    5.40
  -3   4  10   78.49    5.30
   4   3  10   77.79    5.00
   4   2 -10   43.00    6.40
   2  -4 -10   59.09    4.40
   4   2 -10   56.79    5.50
  -2   4 -10   53.49    6.20
  -2   4  10   49.60    4.20
   4   2  10   50.59    4.30
   2  -4  10   52.29    4.50
   2  -4  10   43.10    5.00
  -4  -2  10   49.70    4.20
   4   2  10   49.10    4.00
   1  -4 -10   13.70    2.50
   4   1 -10   12.30    3.00
  -1   4 -10   10.40    3.00
   4   1 -10   12.20    3.80
   4   1 -10   17.20    5.90
  -4  -1  10    9.40    2.00
   1  -4  10   10.20    2.30
  -1   4  10   15.60    2.80
   1  -4  10   10.60    3.00
   4   1  10    9.50    2.70
   4   1  10   15.10    3.00
   0  -4 -10  338.87   19.20
   4   0 -10  325.07   19.30
   4   0 -10  339.57   19.20
   0   4 -10  349.37   19.20
   0  -4  10  363.46   18.80
  -4   0  10  348.97   18.70
   0   4  10  328.87   19.20
   4   0  10  368.86   18.70
   4   0  10  357.06   18.90
   0  -4  10  363.36   19.00
   0   4  10  352.06   18.70
   1   4 -10   22.20    4.30
   4  -1 -10   28.70    5.10
   4  -1 -10   22.60    3.20
  -1  -4 -10   24.40    3.10
   4  -1  10   25.50    3.20
   1   4  10   26.70    4.00
  -4   1  10   17.80    3.50
  -1  -4  10   25.90    3.10
  -1  -4  10   25.00    4.00
   4  -1  10   21.70    4.20
   1   4  10   28.50    2.90
  -2  -4 -10  361.06   19.70
   4  -2 -10  358.66   19.70
   2   4 -10  345.97   19.40
   2   4  10  352.86   19.00
  -4   2  10  352.16   19.10
   2   4  10  365.66   19.20
  -2  -4  10  345.57   19.40
   4  -2  10  366.16   19.50
   4  -3 -10   84.89    5.80
  -3  -4 -10   80.99    5.80
   3   4 -10   86.59    5.90
   3   4  10   78.19    5.40
   4  -3  10   77.69    5.50
  -3  -4  10   68.59    6.50
   3   4  10   73.79    5.20
   4   4 -10   15.00    3.80
   4  -4 -10   22.30    3.10
   4   4 -10   21.40    3.50
  -4  -4 -10   19.70    3.60
   4  -4  10   19.00    3.00
   4   4  10   19.40    2.70
   4   4  10   22.10    2.60
  -4   4  10   20.50    4.80
   5   4 -10   80.99    6.00
   4  -5 -10   75.09    5.70
   5   4 -10   68.79    5.20
  -4   5 -10   65.29    6.70
  -5  -4 -10   66.39    5.80
  -5  -4  10   72.89    4.80
   5   4  10   82.99    4.80
   4  -5  10   82.89    5.20
   5   4  10   79.49    5.00
  -4   5  10   77.59    6.10
  -3   5 -10   19.20    4.70
   3  -5 -10   29.30    3.40
   5   3 -10   34.00    4.70
  -5  -3 -10   26.60    3.50
   3  -5  10   26.20    3.20
   5   3  10   25.20    3.30
  -5  -3  10   26.50    2.80
  -2   5 -10  111.19    7.80
   5   2 -10  124.69    7.70
   5   2 -10  116.79    7.40
   2  -5 -10  117.79    7.40
   2  -5  10  114.89    7.20
  -5  -2  10  110.69    6.90
   5   2  10  111.29    7.00
  -2   5  10  102.59    7.00
   5   2  10  113.89    6.90
   5   1 -10   93.29    7.80
   5   1 -10   95.59    7.30
   1  -5 -10  102.19    6.90
  -1   5 -10   94.69    7.20
   5   1 -10  104.89    7.50
   1  -5  10  105.29    6.70
  -5  -1  10  107.99    6.50
  -1   5  10  106.19    6.40
   5   1  10  105.19    6.70
   1  -5  10  105.39    6.80
   5   1  10  108.09    6.90
   0   5 -10   76.59    5.70
   5   0 -10   71.89    5.90
   5   0 -10   67.39    5.80
   0  -5 -10   72.89    5.30
   5   0 -10   67.29    6.40
   0  -5  10   73.49    6.20
  -5   0  10   68.69    5.00
   0   5  10   72.39    4.80
   5   0  10   72.49    5.00
   0  -5  10   71.89    5.20
   5  -1 -10   58.69    5.10
   5  -1 -10   56.69    5.30
  -1  -5 -10   58.89    5.00
   1   5 -10   60.89    5.10
   1   5  10   69.59    5.40
  -1  -5  10   64.19    5.00
   5  -1  10   64.69    5.10
   1   5  10   66.29    4.60
  -1  -5  10   67.29    4.60
  -5   1  10   71.99    5.20
  -2  -5 -10   32.30    3.70
   5  -2 -10   29.30    3.80
   2   5 -10   33.30    4.00
   2   5  10   32.60    3.70
  -2  -5  10   31.40    4.00
   2   5  10   27.70    3.00
   5  -2  10   35.20    3.30
  -3  -5 -10   18.80    3.90
   3   5 -10   23.90    3.50
   5  -3 -10   19.00    3.10
   3   5  10   16.30    2.80
   3   5  10   17.50    2.90
   5  -3  10   19.10    4.20
  -3  -5  10   14.60    4.20
  -4  -5 -10   48.80    6.50
   4   5 -10   46.10    7.10
   5  -4 -10   54.19    5.20
   4   5 -10   55.09    4.30
  -5   4  10   48.00    4.90
   5  -4  10   56.49    4.30
   4   5  10   51.49    3.90
   4   5  10   52.19    3.70
   5   5 -10   15.10    4.20
   5  -5 -10   11.80    3.00
   5   5 -10   11.80    2.60
   5  -5  10   12.40    2.80
  -5  -5  10    8.30    2.10
  -5   5  10   11.60    3.50
   5   5  10   13.20    2.00
   6   5 -10  108.39    5.80
   5  -6 -10   90.19    6.60
   6   5  10   94.09    5.50
   6   5  10   94.79    5.60
  -6  -5  10   87.69    5.50
  -4   6 -10   15.70    3.80
   4  -6 -10   12.50    3.40
   6   4 -10   13.80    3.30
   6   4 -10   13.50    2.70
   4  -6  10   17.30    2.70
   6   4  10   12.40    2.50
  -6  -4  10   12.00    2.20
   6   4  10   12.10    2.50
  -6  -3 -10  115.79    8.00
   3  -6 -10  112.39    7.70
   6   3 -10  114.79    7.30
  -3   6 -10  121.69    7.60
   6   3 -10  110.29    7.40
   6   3  10  125.09    7.10
   6   3  10  134.49    7.90
   3  -6  10  135.59    7.40
  -6  -3  10  116.89    7.00
   6   2 -10   88.99    6.60
   6   2 -10   93.59    6.40
  -2   6 -10   86.89    6.50
   2  -6 -10   92.49    6.70
   6   2  10  104.69    6.00
  -6  -2  10   97.49    6.00
   6   2  10  103.89    6.50
   2  -6  10  104.79    6.30
   6   1 -10    5.40    2.40
   6   1 -10    1.10    2.00
   1  -6 -10    4.40    2.50
  -1   6 -10    3.50    1.70
  -1   6  10    2.30    1.80
  -6  -1  10    2.50    1.70
   6   1  10    2.40    1.30
   1  -6  10    3.70    1.60
   6   0 -10  160.18    9.30
   0   6 -10  144.69    9.40
   0  -6 -10  170.58    9.60
   6   0 -10  155.58    9.50
   6   0 -10  161.98    9.90
   0  -6  10  142.49    8.90
   0   6  10  145.99    8.80
   6   0  10  159.28    9.30
  -1  -6 -10    6.00    3.10
   6  -1 -10   -0.20    1.90
   1   6 -10    2.70    1.60
   6  -1 -10   -1.40    2.40
  -1  -6  10    0.20    1.60
   1   6  10    1.40    2.30
   6  -1  10    0.70    1.30
  -1  -6  10    1.10    1.60
   1   6  10    0.40    1.40
   2   6 -10   50.79    4.20
   6  -2 -10   47.20    4.60
   2   6  10   51.39    4.20
   2   6  10   55.39    3.80
  -2  -6  10   46.00    4.30
   6  -2  10   58.79    4.10
   6  -3 -10   47.50    4.40
   3   6 -10   46.10    3.90
   3   6  10   49.00    3.70
   3   6  10   44.80    3.70
   6  -3  10   50.39    3.90
  -3  -6  10   44.30    4.50
   4   6 -10   11.20    2.90
   6  -4 -10   12.60    2.90
   4   6  10   14.40    2.20
  -6   4  10   15.30    3.20
   4   6  10   15.90    1.90
   6  -4  10   14.30    2.70
   5   6 -10   34.00    2.90
   6  -5 -10   31.00    3.80
  -5  -6  10   29.20    2.50
  -6   5  10   30.40    3.50
   5   6  10   37.20    2.70
   5   6  10   38.00    2.80
   6  -5  10   35.10    3.50
   6   6 -10   20.80    2.30
   6   6  10   19.90    2.00
  -6  -6  10   20.30    2.00
   6   6  10   14.70    2.10
   7   5 -10    2.00    1.10
   7   5  10    3.00    1.10
  -4   7 -10   29.20    3.70
   7   4 -10   28.00    3.40
   7   4 -10   27.50    2.80
   7   4  10   27.50    2.40
  -7  -4  10   27.00    2.80
   4  -7  10   34.60    3.00
  -3   7 -10    4.80    1.70
  -7  -3 -10    4.00    3.10
   7   3 -10    3.90    1.40
   7   3 -10    7.10    1.90
   7   3  10    4.70    1.20
   3  -7  10    6.80    2.20
  -2   7 -10   15.20    2.90
   7   2 -10   15.90    2.70
   7   2 -10   15.70    3.00
   2  -7  10   14.40    2.40
   7   2  10   13.50    2.40
   7   1 -10   83.89    5.50
  -1   7 -10   84.29    5.60
   7   1 -10   81.49    5.70
  -1   7  10   75.79    6.30
   1  -7  10   92.59    5.50
   7   1  10   88.69    5.30
   7   0 -10   19.90    3.00
   7   0 -10   26.10    3.60
   0   7 -10   22.10    2.90
   0   7  10   17.60    2.90
   0  -7  10   18.50    2.80
   7   0  10   18.60    2.80
   7  -1 -10    0.80    2.90
   1   7 -10   -0.30    1.20
   7  -1 -10    2.50    3.40
   7  -1  10    0.10    1.30
  -1  -7  10   -0.50    1.40
  -1  -7  10    3.60    1.80
   1   7  10   -0.80    1.30
   2   7 -10   14.20    3.20
   7  -2 -10   22.80    3.90
  -2  -7  10   16.30    3.00
  -2  -7  10   18.80    2.60
   2   7  10   20.00    2.20
   7  -2  10   19.30    3.00
   2   7  10   20.30    3.30
   3   7 -10   41.00    3.30
   7  -3 -10   37.90    4.30
  -3  -7  10   38.30    3.80
   3   7  10   46.40    3.50
  -3  -7  10   33.50    3.00
   3   7  10   36.90    3.10
   7  -3  10   41.90    4.00
   7  -4 -10   14.40    3.50
   4   7 -10   21.50    2.50
  -7   4  10   20.90    2.80
  -4  -7  10   20.90    2.10
   4   7  10   24.00    2.10
   4   7  10   25.30    2.70
  -5  -7  10   30.50    2.40
   5   7  10   30.20    2.30
   5   7  10   32.90    2.60
  -3   8 -10    0.70    1.40
   8   3 -10    1.90    1.30
   8   3 -10    0.70    1.50
   8   3  10    2.20    2.30
   3  -8  10    1.90    1.10
   8   2 -10    0.90    1.50
  -2   8 -10    1.60    1.20
   8   2 -10    1.90    1.40
   8   2  10    8.00    2.40
   8   1 -10   11.00    2.30
  -1   8 -10   15.50    2.90
   1  -8  10   11.00    2.10
   8   0 -10   -1.60    1.80
   0   8 -10   -0.30    1.20
   8   0  10    3.60    2.00
   0  -8  10    1.50    1.20
   1   8 -10   63.19    4.60
   1   8  10   68.89    4.60
  -1  -8  10   80.59    4.60
   2   8 -10   11.90    2.30
  -2  -8  10   15.20    2.50
   2   8  10    8.90    2.00
  -2  -8  10   18.50    3.20
   3   8 -10   12.50    2.00
  -8   3  10   17.40    2.60
  -3  -8  10   14.50    2.30
   3   8  10   16.30    1.90
   0   0 -11   -0.40    1.50
   0   0  11    1.20    2.00
   0   0  11   -0.40    1.90
   0  -1 -11   21.10    3.00
   1   0 -11   19.90    3.00
   0   1 -11   20.40    3.10
  -1   0 -11   23.30    3.10
   0  -1  11   27.00    3.00
   0   1  11   32.10    4.20
   0  -1  11   29.50    3.80
  -1   0  11   33.20    4.70
   0   1  11   27.20    2.90
   1   0  11   28.70    3.70
   1   0  11   25.90    2.90
  -1   0  11   28.40    3.00
   1  -1 -11  100.89    8.80
  -1   1 -11  125.09    8.50
  -1  -1  11  112.89    6.90
  -1  -1  11  110.19    7.60
   1  -1  11  111.69    7.20
   1   1  11  108.29    7.20
   1   1  11  112.09    6.80
   1  -1  11  115.89    6.80
  -1   1  11  115.99    6.90
   2   1 -11  444.56   24.40
  -1   2 -11  454.75   24.50
  -2  -1 -11  464.65   24.70
   1  -2 -11  437.36   24.50
   2   1  11  462.45   24.20
   1  -2  11  448.16   24.00
   1  -2  11  458.15   24.30
   2   1  11  449.06   23.90
  -2  -1  11  448.36   24.00
  -1   2  11  464.65   24.20
   2   0 -11  242.98   12.90
   0   2 -11  215.18   13.40
   0  -2 -11  240.38   13.00
   0  -2  11  225.58   12.40
   0   2  11  218.78   12.30
  -2   0  11  218.58   12.40
   0  -2  11  215.08   12.70
   2   0  11  219.58   12.60
   0   2  11  212.38   12.70
   2   0  11  221.68   12.30
  -1  -2 -11  159.58    8.90
   2  -1 -11  158.38    8.90
   1   2 -11  152.48    8.90
  -2   1 -11  160.38    9.00
   2  -1  11  126.69    9.30
  -1  -2  11  123.69    8.80
   2  -1  11  133.59    8.20
   1   2  11  131.99    8.60
  -1  -2  11  131.09    8.30
   1   2  11  129.29    8.10
  -2   1  11  141.49    8.30
   2   2 -11   41.30    5.40
  -2  -2 -11   44.50    4.30
   2   2  11   59.39    4.60
   2   2  11   58.99    4.20
   2  -2  11   59.59    4.60
  -2  -2  11   49.90    7.20
  -2  -2  11   61.69    4.40
   2  -2  11   56.79    4.20
  -2   2  11   60.39    4.30
  -3  -2 -11  151.18    9.50
   2  -3 -11  147.49    9.40
  -2   3 -11  147.89    9.50
   3   2 -11  160.68   10.60
  -2   3  11  149.19    8.90
   3   2  11  155.58    8.80
   2  -3  11  153.48    9.00
  -3  -2  11  157.08    9.00
   2  -3  11  156.18    9.10
   3   2  11  159.78    9.10
   3   1 -11  145.89    9.20
  -1   3 -11  139.09    9.30
   1  -3 -11  154.68    9.40
  -3  -1 -11  139.69    9.30
  -1   3  11  152.98    8.60
   3   1  11  149.29    8.80
  -3  -1  11  159.18    9.10
   3   1  11  157.78    8.60
   1  -3  11  148.09    8.70
   1  -3  11  141.39    9.20
   3   0 -11   55.89    4.90
   0  -3 -11   54.69    4.70
   3   0  11   67.89    5.40
   0  -3  11   64.69    4.60
  -3   0  11   66.49    4.60
   0   3  11   66.19    5.70
   0  -3  11   65.89    5.00
   0   3  11   64.09    4.40
   3   0  11   62.79    4.50
  -1  -3 -11  335.37   19.50
   3  -1 -11  329.67   19.50
  -3   1  11  367.86   19.00
  -1  -3  11  356.16   19.00
  -1  -3  11  344.17   19.30
   1   3  11  344.97   19.10
   3  -1  11  369.96   19.00
   1   3  11  390.86   19.70
   3  -1  11  357.66   19.20
   2   3 -11  163.98   11.80
   3  -2 -11  187.08   11.60
  -2  -3 -11  176.78   11.50
   2   3  11  206.78   11.20
   3  -2  11  209.68   11.30
   3  -2  11  215.08   11.10
  -2  -3  11  189.28   11.50
   2   3  11  203.38   10.90
  -3   2  11  209.48   11.10
  -2  -3  11  205.58   11.10
  -3  -3 -11    9.60    2.70
   3   3 -11   12.60    4.40
  -3  -3  11    4.00    1.50
   3   3  11    3.70    1.50
  -3   3  11    3.50    1.80
   3  -3  11    1.80    1.50
   3   3  11    2.40    1.30
   4   3 -11   33.20    4.40
   3  -4 -11   42.40    3.90
  -4  -3 -11   44.00    4.20
   3  -4  11   52.19    5.30
   4   3  11   36.80    4.40
  -4  -3  11   37.20    4.40
   4   3  11   42.70    4.70
  -3   4  11   39.40    4.00
   2  -4 -11   91.89    6.30
  -4  -2 -11   89.19    6.30
   4   2 -11  107.89    8.00
   4   2  11   97.69    6.60
  -4  -2  11   86.29    5.70
   2  -4  11   74.49    7.00
   4   2  11   92.59    5.70
  -2   4  11   86.39    5.80
   2  -4  11   87.89    5.90
   4   1 -11   48.40    5.20
   1  -4 -11   44.60    4.00
   1  -4  11   49.40    4.10
  -4  -1  11   45.30    3.80
   1  -4  11   50.49    4.30
   4   1  11   44.50    3.90
  -1   4  11   47.00    3.70
   4   1  11   46.40    3.90
   0   4 -11   53.49    6.20
   4   0 -11   61.29    5.20
   0  -4 -11   62.59    4.80
   0   4  11   65.69    4.40
   4   0  11   62.49    4.70
  -4   0  11   60.19    4.60
   0  -4  11   60.59    5.00
   4   0  11   62.29    4.50
   0  -4  11   64.49    4.70
  -1  -4 -11  116.69    7.50
   1   4 -11  101.79    7.90
   4  -1 -11  119.89    7.70
   4  -1  11  125.59    7.40
  -4   1  11  123.39    7.20
  -1  -4  11  112.79    7.40
  -1  -4  11  112.79    7.00
   4  -1  11  116.59    7.10
   1   4  11  115.59    6.90
   1   4  11  121.59    7.60
   4  -2 -11   56.39    4.70
   2   4 -11   55.99    5.30
  -2  -4 -11   56.29    4.70
   2   4  11   58.49    4.00
  -4   2  11   54.29    4.60
   4  -2  11   58.69    4.40
  -2  -4  11   62.59    4.30
   2   4  11   58.09    4.60
  -2  -4  11   53.19    5.10
  -3  -4 -11   22.80    3.40
   3   4 -11   18.30    3.80
   4  -3 -11   21.60    3.00
  -4   3  11   13.40    4.00
  -3  -4  11   19.90    3.60
  -4  -4 -11   60.69    4.90
   4  -4 -11   53.19    4.40
   4   4 -11   53.09    4.50
  -4  -4  11   49.00    3.70
   4   4  11   52.29    3.70
   4  -4  11   55.19    4.10
   4   4  11   50.59    4.00
   5   4 -11   19.20    3.30
  -5  -4 -11   17.20    3.90
   4  -5 -11   19.20    3.20
   4  -5  11   24.20    2.80
   5   4  11   24.90    2.50
   5   4  11   23.60    2.40
  -5  -4  11   21.90    2.90
   3  -5 -11    1.50    2.10
  -5  -3 -11    0.90    1.90
   5   3 -11    1.40    1.70
   3  -5  11    1.90    1.50
   5   3  11    2.60    1.50
  -5  -3  11    0.20    1.30
   5   3  11    1.60    1.20
   5   2 -11   51.99    5.10
  -5  -2 -11   47.90    4.40
   2  -5 -11   44.80    4.30
  -2   5 -11   37.40    5.80
   2  -5  11   63.19    5.20
  -2   5  11   53.79    4.20
  -5  -2  11   55.19    4.00
   5   2  11   55.09    4.00
   5   2  11   59.99    4.10
  -1   5 -11   41.70    4.80
   1  -5 -11   42.10    4.00
   5   1 -11   29.90    5.60
   1  -5  11   50.29    4.20
   5   1  11   40.70    4.00
  -1   5  11   45.00    3.50
  -5  -1  11   41.30    3.50
   5   0 -11   10.10    3.90
   0  -5 -11    8.70    2.80
   5   0 -11   11.60    3.90
   0   5 -11   17.10    3.90
  -5   0  11   16.90    3.00
   5  -1 -11   18.90    3.50
   1   5 -11   19.50    3.80
  -1  -5 -11   19.00    3.20
  -1  -5  11   21.40    3.40
  -1  -5  11   24.80    2.90
  -5   1  11   22.10    3.50
   5  -1  11   16.60    2.80
   1   5  11   20.70    3.90
   5  -2 -11   17.70    3.20
  -2  -5 -11   17.80    3.40
   2   5 -11   14.90    3.40
   2   5  11   17.70    2.30
   5  -2  11   18.20    2.60
  -2  -5  11   18.40    3.40
  -2  -5  11   14.40    2.50
   2   5  11   15.90    3.20
   5  -3 -11   53.19    4.50
   3   5 -11   54.59    4.30
  -3  -5 -11   57.19    5.10
   3   5  11   48.10    3.90
   3   5  11   48.00    3.50
   5  -3  11   48.30    3.80
  -3  -5  11   38.20    5.00
   4   5 -11   11.30    2.80
   5  -4 -11   14.80    2.90
   4   5  11   10.50    1.90
   4   5  11   10.80    2.20
   5  -4  11   10.10    2.30
  -4  -5  11   11.60    2.40
   5   5 -11    9.70    2.60
   5  -5 -11    9.40    3.00
   5  -5  11    8.40    2.20
   5   5  11   10.10    2.00
   5   5  11    9.70    1.90
  -5  -5  11   12.10    2.00
   6   5 -11   12.30    2.40
  -6  -5  11   10.40    1.80
   6   5  11    7.40    1.80
   6   5  11    7.00    2.30
   4  -6 -11    9.20    3.60
   6   4 -11    2.50    1.50
  -6  -4  11    1.50    1.10
   6   4  11    3.10    1.70
   4  -6  11    1.90    1.20
   6   4  11    1.60    1.00
   3  -6 -11   15.30    3.60
   6   3 -11   23.50    3.40
  -6  -3 -11   19.20    3.50
   6   3  11   18.30    2.30
  -6  -3  11   23.00    2.50
   6   3  11   17.10    4.00
  -6  -2 -11    6.60    2.10
   2  -6 -11    6.30    2.70
  -2   6 -11    6.30    2.10
   6   2 -11    6.40    1.90
   6   2 -11    6.30    2.50
   2  -6  11    9.60    2.80
  -6  -2  11    8.50    2.20
   6   2  11    6.50    2.00
   6   1 -11   74.29    6.00
  -1   6 -11   72.69    5.40
   1  -6 -11   71.89    5.80
   6   1 -11   70.79    6.10
   1  -6  11   89.79    6.60
  -6  -1  11   73.09    4.90
   6   1  11   79.69    5.00
  -1   6  11   72.49    5.00
   6   0 -11  102.19    7.00
   6   0 -11  116.99    9.00
   0  -6 -11  100.19    7.20
   0   6 -11  110.79    6.70
   0  -6  11  102.09    6.50
   6   0  11  106.19    6.40
   0   6  11   99.29    6.20
   0  -6  11  107.09    6.50
   1   6 -11   45.80    3.90
   6  -1 -11   43.10    4.60
  -1  -6 -11   43.80    5.10
  -1  -6  11   39.20    3.80
  -1  -6  11   38.60    3.40
   6  -1  11   34.40    3.30
   1   6  11   37.60    3.20
   2   6 -11   37.00    3.70
   6  -2 -11   46.30    4.30
  -2  -6  11   46.60    3.30
   2   6  11   34.80    3.80
  -2  -6  11   37.40    3.70
   2   6  11   40.50    3.20
   6  -2  11   42.50    3.40
   3   6 -11  120.09    7.40
   6  -3 -11  126.69    8.00
   3   6  11  126.79    7.30
  -3  -6  11  138.99    8.10
  -6   3  11  121.19    8.10
   3   6  11  124.39    7.30
   6  -3  11  134.99    7.40
   6  -4 -11   53.49    4.70
   4   6 -11   51.59    4.00
   6  -4  11   52.79    4.00
  -4  -6  11   62.59    4.10
   4   6  11   64.49    4.00
   4   6  11   63.89    3.90
  -5  -6  11    5.30    1.60
   5   6  11    7.30    1.80
   5   6  11    8.00    1.70
   3  -7  11   22.60    2.40
   7   3  11   23.00    2.20
   7   2 -11   30.80    3.60
   7   2 -11   22.70    3.60
  -7  -2 -11   29.40    3.80
   7   2  11   31.60    2.60
   2  -7  11   27.90    3.20
   7   1 -11   43.20    4.80
  -1   7 -11   44.40    4.10
   1  -7  11   45.80    3.50
   7   1  11   48.40    3.30
   0   7 -11   10.00    2.70
   0   7  11    5.60    2.30
   7   0  11    3.20    1.30
   0  -7  11    3.10    1.20
   1   7 -11   42.10    3.40
  -1  -7  11   38.60    3.30
  -1  -7  11   34.70    3.50
   7  -1  11   36.20    3.20
   1   7  11   39.20    3.00
   2   7 -11   52.09    3.70
   7  -2  11   45.90    3.80
   2   7  11   48.70    3.40
  -2  -7  11   51.59    3.70
   3   7 -11   23.60    2.70
  -3  -7  11   31.60    2.60
   3   7  11   24.80    3.30
   3   7  11   34.30    2.90
   0   0  12   43.40    4.10
   0   0  12   37.90    3.30
   0  -1 -12   54.49    4.50
   1   0 -12   51.09    4.40
  -1   0 -12   52.49    4.40
   0   1 -12   52.69    4.50
  -1   0  12   62.29    4.20
   0  -1  12   53.29    4.90
   1   0  12   54.89    4.00
   0   1  12   51.19    4.80
   1   0  12   54.39    4.40
   0   1  12   56.19    4.00
   0  -1  12   55.99    4.10
  -1  -1 -12  130.79    8.00
   1  -1 -12  128.69    8.00
   1   1 -12  129.59    8.00
  -1   1 -12  124.79    8.00
   1  -1  12  123.79    7.80
   1  -1  12  123.09    7.40
  -1  -1  12  120.79    7.40
   1   1  12  121.09    7.70
   1   1  12  122.89    7.30
  -1  -1  12  118.49    8.10
  -1   1  12  127.59    7.50
   2   1 -12    3.10    2.30
  -1   2 -12    3.30    2.20
  -2  -1 -12    2.80    1.70
   1  -2 -12    2.40    1.90
  -2  -1  12    1.70    1.40
   2   1  12    1.90    1.50
   2   1  12    1.70    1.20
   1  -2  12    3.10    1.50
  -1   2  12    3.70    1.40
   1  -2  12    3.40    1.50
  -2   0 -12  264.37   15.20
   0   2 -12  253.07   15.10
   2   0 -12  259.27   15.00
   2   0  12  271.37   14.70
   0   2  12  274.47   14.50
   2   0  12  278.17   14.50
  -2   0  12  283.97   14.60
   0  -2  12  261.37   14.70
   0   2  12  250.07   14.80
   0  -2  12  268.97   14.50
   2  -1 -12  113.29    7.50
  -1  -2 -12  116.79    7.60
  -2   1 -12  116.89    7.60
   1   2 -12  111.49    7.80
   1   2  12  116.69    6.90
   2  -1  12  117.09    7.00
  -2   1  12  121.29    7.00
   2  -1  12  124.59    7.30
  -1  -2  12  117.89    7.00
  -1  -2  12  117.59    7.50
   1   2  12  111.29    7.40
   2  -2 -12   33.10    3.50
  -2  -2 -12   38.70    3.60
  -2   2 -12   32.40    3.90
   2   2  12   32.70    3.00
   2   2  12   27.90    3.60
   2  -2  12   32.10    3.60
  -2  -2  12   31.00    3.10
   2  -2  12   35.60    3.20
  -2   2  12   29.20    3.10
  -2   3 -12    0.50    2.70
  -3  -2 -12    1.30    1.60
   2  -3 -12    0.70    1.70
   2  -3  12    0.20    1.60
  -3  -2  12    1.30    1.30
   3   2  12    2.70    2.10
   2  -3  12    1.60    2.10
   3   1 -12    6.50    2.90
  -3  -1 -12    8.90    2.50
   1  -3 -12    6.70    2.40
  -1   3  12    7.70    2.20
  -3  -1  12    9.80    2.30
   1  -3  12    9.20    2.80
   1  -3  12    8.00    2.60
   3   1  12   12.10    2.30
   3   1  12   10.70    2.50
   0  -3 -12  298.57   16.30
   3   0 -12  283.77   16.10
  -3   0 -12  286.47   16.30
   3   0  12  291.97   15.60
  -3   0  12  291.57   15.60
   0   3  12  281.77   15.60
   0  -3  12  286.07   15.80
   3   0  12  286.17   15.80
   0  -3  12  291.57   15.60
  -1  -3 -12   42.40    4.00
   3  -1 -12   39.50    3.90
  -3   1 -12   40.20    4.10
  -1  -3  12   40.90    3.40
  -3   1  12   41.00    3.50
   1   3  12   41.60    3.30
  -1  -3  12   35.10    4.20
   3  -1  12   41.20    3.50
   1   3  12   48.70    4.90
   3  -2 -12    9.30    2.70
  -3   2 -12   10.60    3.00
   2   3  12    3.10    2.60
   3  -2  12    4.30    1.40
   3  -2  12   10.80    3.00
   2   3  12    4.80    1.40
  -2  -3  12    3.00    1.60
  -2  -3  12    7.60    2.60
  -3  -3 -12    1.20    1.80
   3  -3 -12    1.50    1.60
  -3   3 -12    0.40    2.60
  -3   3  12    0.80    1.50
   3  -3  12    2.10    1.30
  -3  -3  12    3.70    1.40
   3   3  12    0.80    1.10
   3   3  12    1.70    1.40
   4   3 -12   12.40    4.60
  -4  -3 -12    4.00    1.80
   3  -4 -12    5.10    2.00
   4   3  12    5.20    1.80
  -4  -3  12   10.70    2.10
   4   3  12    4.50    1.30
   3  -4  12    7.30    2.30
  -3   4  12    7.90    1.90
   2  -4 -12   49.90    4.10
   2  -4  12   47.30    3.90
  -2   4  12   47.70    3.70
   4   2  12   50.29    3.60
   4   2  12   46.80    3.70
  -4  -2  12   45.30    3.50
   1  -4 -12   29.10    3.40
  -4  -1 -12   28.80    3.50
   1  -4  12   35.80    3.30
  -4  -1  12   35.80    3.00
   4   1  12   32.30    3.20
  -1   4  12   33.20    3.00
   4   1  12   34.70    3.10
   1  -4  12   31.30    3.40
  -4   0 -12   84.09    6.30
   4   0 -12   90.79    6.60
   0  -4 -12   92.19    6.20
   0   4  12   93.09    5.60
  -4   0  12   91.49    5.70
   0  -4  12   95.09    6.20
   4   0  12   91.89    5.80
   4   0  12   92.69    5.80
   0  -4  12   89.59    5.70
  -4   1 -12   45.10    4.10
   4  -1 -12   51.79    4.40
  -1  -4 -12   47.90    4.10
  -1  -4  12   42.40    4.20
  -1  -4  12   42.70    3.50
   1   4  12   43.70    3.40
   1   4  12   44.00    4.60
   4  -1  12   44.00    3.70
   4  -1  12   45.90    5.70
  -4   1  12   41.20    3.60
  -4   2 -12   72.19    5.60
   2   4 -12   67.09    6.40
  -2  -4 -12   82.99    5.50
   4  -2 -12   81.99    5.60
  -2  -4  12   71.79    5.70
   4  -2  12   74.59    5.00
  -2  -4  12   74.39    4.90
   2   4  12   74.59    4.80
   2   4  12   78.69    5.30
  -4   2  12   72.49    5.00
  -4   3 -12   33.20    4.50
  -3  -4 -12   32.90    4.60
   4  -3 -12   31.30    3.50
   3   4 -12   30.10    4.80
   4  -3  12   31.30    3.10
   3   4  12   32.80    2.70
   3   4  12   35.60    3.30
  -3  -4  12   34.30    2.90
  -4  -4 -12   87.49    6.30
   4  -4 -12   96.39    6.10
   4   4 -12   80.79    6.10
   4   4  12   90.59    5.30
   4   4  12   91.89    5.90
  -4  -4  12   83.39    5.30
   4  -4  12   90.49    5.50
   5   4 -12   15.80    3.40
   4  -5 -12    5.00    2.50
   4  -5  12    6.50    2.00
   5   4  12    2.90    1.40
  -5  -4  12    7.90    1.60
   5   4  12    6.80    1.90
  -5  -3 -12   91.29    6.40
   3  -5 -12   97.09    6.50
  -5  -3  12   86.39    5.50
   3  -5  12   95.29    6.00
   5   3  12  101.49    5.70
   5   3  12  101.49    5.90
   2  -5 -12   58.59    4.60
  -5  -2 -12   61.89    4.60
   5   2  12   55.19    4.10
  -2   5  12   56.49    4.20
   5   2  12   54.09    3.90
  -5  -2  12   50.19    3.70
   2  -5  12   53.59    4.10
  -5  -1 -12    3.70    1.80
   1  -5 -12    3.60    2.80
  -5  -1  12    9.90    2.30
   5   1  12    3.60    1.20
   1  -5  12    6.00    1.90
   1  -5  12    4.00    1.50
  -1   5  12    7.30    2.20
   5   1  12    5.90    2.10
   5   0 -12  202.98   13.20
   0  -5 -12  223.48   13.20
  -5   0 -12  201.88   12.70
   0   5  12  229.98   12.10
   0  -5  12  237.18   12.10
   0  -5  12  228.28   12.30
   5   0  12  229.28   12.20
  -5   0  12  224.08   12.00
   1   5 -12   47.70    4.90
   5  -1 -12   36.00    4.40
  -1  -5 -12   33.10    3.90
   1   5  12   41.20    3.50
   5  -1  12   40.50    3.20
  -1  -5  12   39.60    3.20
  -1  -5  12   40.70    3.80
  -5   1  12   39.20    3.80
  -2  -5 -12   16.90    3.50
  -5   2 -12   17.30    3.20
   5  -2 -12   16.50    3.40
   2   5  12   21.20    2.20
  -2  -5  12   19.50    3.50
  -2  -5  12   22.70    2.50
   5  -2  12   19.00    2.40
   2   5  12   20.50    3.00
  -3  -5 -12   15.20    4.20
   5  -3 -12   16.90    3.20
  -5   3 -12   12.20    4.10
   5  -3  12   17.20    3.30
  -3  -5  12   22.80    2.80
   3   5  12   24.50    2.90
   3   5  12   22.10    2.60
   5  -4 -12   33.30    3.70
   5  -4  12   29.10    2.60
   4   5  12   28.40    2.70
  -4  -5  12   31.90    2.60
   4   5  12   32.10    2.50
   5   5  12   70.99    4.30
   5   5  12   69.79    4.20
  -6  -4  12   48.70    3.20
  -6  -3  12    6.80    1.90
   6   3  12    3.90    1.10
   3  -6  12    8.60    2.20
  -6  -2 -12    8.10    2.90
   2  -6 -12   11.00    3.90
  -6  -2  12    6.80    2.20
   2  -6  12    8.80    2.10
   6   2  12    4.30    1.60
   1  -6 -12   99.79    7.20
  -6  -1 -12  103.59    6.60
   6   1  12  102.79    6.60
  -1   6  12  107.29    7.50
  -6  -1  12   99.59    6.10
   1  -6  12  101.89    6.10
   0  -6 -12   11.80    4.80
  -6   0 -12   13.10    2.70
   0   6  12   17.90    2.30
   0  -6  12   19.40    2.60
   6   0  12   14.60    2.10
   6  -1 -12   68.39    8.60
   1   6  12   77.69    4.70
  -1  -6  12   75.49    4.80
   6  -1  12   78.19    4.80
  -1  -6  12   75.09    5.00
   6  -2 -12   12.10    4.00
  -6   2 -12   10.50    3.10
  -2  -6  12   15.60    2.10
   2   6  12   14.90    1.90
  -2  -6  12   12.60    3.10
   6  -2  12   17.10    2.30
   3   6 -12    3.30    1.70
  -3  -6  12    2.70    1.90
   3   6  12    5.10    1.70
   6  -3  12    8.20    2.10
   4   6  12   34.90    2.60
   4   6  12   39.30    3.10
   7   1  12    6.90    1.90
   1  -7  12    1.80    1.00
   0  -7  12    8.10    1.90
   7   0  12    5.60    1.90
   7  -1  12   17.50    2.40
   0   0 -13    0.60    1.50
   0   0  13    3.60    1.90
   0   0  13    0.70    1.20
  -1   0 -13   28.20    3.30
   0   1 -13   24.90    3.40
   0  -1 -13   28.10    3.50
   1   0 -13   27.30    3.30
  -1   0  13   24.80    2.70
   0  -1  13   20.90    3.60
   0   1  13   33.50    4.60
   1   0  13   26.30    3.50
   0   1  13   28.60    2.90
  -1   1 -13    8.80    2.80
  -1  -1 -13    5.80    2.50
   1  -1 -13    6.10    2.40
   1   1 -13    6.40    2.40
   1  -1  13    8.90    2.80
   1  -1  13    9.60    2.20
   1   1  13   13.90    3.10
  -2  -1 -13   29.30    3.30
  -1   2 -13   26.80    4.30
   2   1 -13   30.70    4.30
   1  -2 -13   28.30    3.20
   2   1  13   30.90    3.30
   1  -2  13   27.80    3.40
  -1   2  13   31.90    2.80
   1  -2  13   30.90    2.80
   2   1  13   30.50    2.70
  -2  -1  13   26.20    2.80
  -2   0 -13  199.58   11.90
   2   0 -13  203.78   11.90
   0   2 -13  190.88   12.10
   0  -2 -13  201.38   11.90
  -2   0  13  214.78   11.30
   0  -2  13  204.38   11.60
   2   0  13  211.18   11.20
   0   2  13  203.68   11.30
   2   0  13  204.28   11.50
   0  -2  13  216.38   11.30
  -2   1 -13  115.79    7.60
  -1  -2 -13  119.99    7.60
   2  -1 -13  117.99    7.60
  -1  -2  13  133.89    7.70
  -1  -2  13  112.49    7.60
   1   2  13  113.19    7.30
   1   2  13  117.49    6.90
   2  -1  13  121.49    6.90
   2  -1  13  115.09    7.20
  -2   1  13  118.29    6.90
  -2   2 -13   77.29    5.60
   2   2  13   63.19    4.30
   2  -2  13   64.39    4.70
   2  -2  13   67.39    4.50
  -2   2  13   65.89    4.40
   2   2  13   67.39    4.80
  -2  -2  13   64.49    4.40
   2  -3 -13   20.60    2.80
  -3  -2 -13   18.90    2.90
   3   2  13   19.10    2.60
   3   2  13   17.70    2.20
  -2   3  13   17.30    2.40
   2  -3  13   19.90    3.00
   2  -3  13   26.50    3.90
  -3  -2  13   20.50    2.30
  -3  -1 -13   42.00    3.90
   1  -3 -13   42.70    3.70
   3   1  13   39.00    3.10
   3   1  13   40.10    3.50
   1  -3  13   39.70    3.70
  -1   3  13   37.20    3.10
   1  -3  13   37.60    3.20
  -3  -1  13   34.60    3.10
   3   0 -13  137.09    9.20
   0  -3 -13  152.88    8.70
  -3   0 -13  155.88    8.90
   0  -3  13  139.99    8.30
   0  -3  13  133.39    8.00
  -3   0  13  137.79    8.00
   0   3  13  134.89    8.00
   3   0  13  140.29    8.20
   3   0  13  137.29    8.00
   3  -1 -13  163.48    9.90
  -3   1 -13  167.28   10.00
  -1  -3  13  162.88    9.70
   1   3  13  162.18    9.20
  -3   1  13  171.28    9.30
   3  -1  13  164.48    9.50
  -1  -3  13  172.88    9.30
   3  -1  13  170.68    9.30
   1   3  13  160.98    9.70
   3  -2 -13  115.09    7.40
  -2  -3 -13  120.59    7.40
  -3   2 -13  117.19    7.60
   2   3  13  112.19    6.90
   3  -2  13  113.09    6.80
   2   3  13  118.19    6.70
  -3   2  13  115.19    6.70
  -2  -3  13  112.29    6.70
   3  -2  13  117.49    7.00
   3  -3 -13   10.30    2.70
  -3  -3 -13    9.30    2.70
   3  -3  13    5.80    1.90
   3   3  13    8.40    2.20
   3   3  13    6.40    1.70
  -3   3  13    4.70    1.50
  -3  -3  13    5.20    1.70
  -4  -3 -13   30.50    3.50
   3  -4 -13   29.10    3.50
  -4  -3  13   30.90    2.50
   4   3  13   31.00    2.80
   4   3  13   31.00    2.60
   3  -4  13   33.50    2.80
  -4  -2 -13   89.89    5.90
   2  -4 -13   88.79    5.80
  -2   4  13   85.59    5.20
   2  -4  13   83.09    5.50
   4   2  13   87.29    5.40
   4   2  13   81.39    5.10
  -4  -2  13   83.49    5.10
  -4  -1 -13   19.00    2.90
   1  -4 -13   23.30    2.90
   1  -4  13   15.30    2.70
   4   1  13   20.60    2.40
   1  -4  13   16.30    2.70
   4   1  13   14.60    2.40
  -4  -1  13   12.30    2.20
  -1   4  13   17.40    2.20
  -4   0 -13   17.50    2.90
   4   0 -13   12.00    4.60
   0  -4 -13   20.60    3.00
  -4   0  13   18.50    2.40
   4   0  13   18.10    2.30
   0  -4  13   12.30    2.40
   0   4  13   20.00    2.20
   0  -4  13   18.60    2.80
   4   0  13   20.00    2.90
  -1  -4 -13    7.90    2.60
  -4   1 -13    5.50    2.10
   4  -1 -13    3.80    2.80
  -4   1  13    3.50    1.30
   4  -1  13    5.80    1.90
   1   4  13    8.70    1.70
  -1  -4  13    2.30    1.50
  -1  -4  13    9.20    2.00
  -4   2 -13   16.40    3.60
   4  -2 -13   16.00    3.30
  -2  -4 -13   18.50    3.10
   4  -2  13   21.40    2.20
   2   4  13   22.00    2.10
   2   4  13   14.90    3.30
  -4   2  13   15.70    2.70
  -2  -4  13   22.00    2.20
   4  -3 -13   95.39    6.20
  -3  -4 -13   91.89    6.30
   3   4  13   96.79    5.60
   3   4  13   87.49    5.60
   4  -3  13   88.79    5.50
  -3  -4  13   92.19    5.50
   4  -4 -13    0.70    2.50
   4   4  13    1.90    1.50
   4  -4  13    1.40    0.90
  -4  -4  13    1.90    1.00
   5   3  13   18.90    2.90
   5   3  13   20.30    2.60
  -5  -3  13   17.00    2.00
   2  -5 -13   29.80    3.70
  -5  -2 -13   27.00    3.30
   2  -5  13   26.20    2.90
   5   2  13   32.90    3.30
   5   2  13   27.80    2.40
  -5  -2  13   20.50    2.30
   1  -5 -13   60.89    4.80
  -5  -1 -13   57.19    4.60
  -5  -1  13   62.49    3.90
  -1   5  13   60.19    4.10
   1  -5  13   60.89    4.10
   5   1  13   63.39    4.00
  -5   0 -13   23.40    3.10
   0  -5 -13   24.30    3.50
   5   0  13   22.00    2.40
   0  -5  13   21.50    2.70
   0   5  13   22.10    2.40
  -5   1 -13   -0.70    1.90
  -1  -5 -13    1.70    2.50
  -1  -5  13   -2.50    1.70
   1   5  13   -0.10    1.10
  -1  -5  13    1.30    1.20
   5  -1  13    0.90    1.00
   5  -2 -13    5.20    3.00
   2   5  13    4.50    1.10
   5  -2  13    5.20    1.20
  -2  -5  13    9.80    1.80
   5  -3  13   36.00    2.70
  -3  -5  13   34.90    2.80
   3   5  13   35.60    2.80
   3   5  13   33.70    3.50
   6   2  13   20.60    2.00
   1  -6  13   56.59    3.70
   6   1  13   52.89    3.50
   0  -6  13   15.20    2.40
   0   6  13   17.20    2.30
   6   0  13   13.30    2.00
   6  -1  13   44.70    3.20
  -1  -6  13   46.70    4.00
   1   6  13   45.90    3.10
  -2  -6  13   22.90    2.50
   2   6  13   34.20    2.30
   0   0 -14    1.50    1.90
   0   0  14    0.10    1.00
  -1   0 -14   86.69    5.90
   0   1 -14   86.59    6.20
   0  -1 -14   84.69    6.80
   1   0 -14   81.59    6.00
   0   1  14   87.09    5.20
   0  -1  14   81.49    5.80
   1   0  14   83.79    5.60
   0  -1  14   89.89    5.30
   1   0  14   88.79    5.20
  -1   0  14   89.79    5.30
   1  -1 -14   30.20    3.40
   1   1 -14   25.80    4.80
  -1  -1 -14   27.60    3.30
  -1   1 -14   27.60    3.70
   1  -1  14   28.10    2.50
   1  -1  14   31.50    3.20
  -1   1  14   24.20    2.50
   1   1  14   23.10    2.30
  -1  -1  14   27.80    2.50
   1   1  14   24.70    3.50
   1  -2 -14   43.40    3.70
  -2  -1 -14   42.00    3.80
   2   1  14   34.60    2.80
   2   1  14   36.60    3.40
   1  -2  14   35.30    3.30
  -2  -1  14   37.20    2.90
   1  -2  14   34.60    2.90
  -1   2  14   33.90    3.00
  -2   0 -14   28.60    3.30
   2   0 -14   29.20    4.00
   0  -2 -14   30.20    3.10
   2   0  14   25.30    2.90
   2   0  14   19.80    2.30
   0  -2  14   20.00    2.30
   0  -2  14   21.70    3.10
   0   2  14   21.50    2.30
  -2   0  14   22.70    2.40
  -1  -2 -14  121.49    7.20
  -2   1 -14  114.99    7.30
   2  -1 -14  109.79    7.10
   1   2  14  109.59    6.30
  -2   1  14  105.99    6.70
   2  -1  14  110.19    6.50
   2  -1  14  110.09    6.40
   1   2  14  100.99    7.00
   2  -2 -14   17.30    2.90
  -2  -2 -14   17.60    2.60
   2  -2  14   14.50    2.40
  -2  -2  14   15.50    2.00
  -2   2  14   14.90    2.00
   2  -2  14   14.30    2.50
   2   2  14   15.40    1.90
   2   2  14   13.90    2.80
   2  -3 -14    5.60    2.10
  -3  -2 -14    8.80    2.60
   3   2  14    3.50    1.30
  -3  -2  14    2.80    1.00
  -2   3  14    6.00    1.90
   2  -3  14    4.00    1.20
   3   2  14    6.80    1.70
   1  -3 -14   27.40    3.10
  -3  -1 -14   27.00    3.20
  -1   3  14   29.00    2.40
   3   1  14   26.70    3.10
   1  -3  14   23.00    2.80
  -3  -1  14   29.10    2.40
   3   1  14   27.10    2.40
   1  -3  14   21.60    2.60
   3   0 -14    6.70    4.00
   0  -3 -14    7.90    2.50
  -3   0 -14    7.70    2.70
   0  -3  14    5.40    1.60
  -3   0  14    8.20    1.80
   3   0  14    5.60    1.30
   3   0  14    9.50    2.20
   0  -3  14    5.80    1.90
   0   3  14    6.50    1.70
  -3   1 -14   78.79    5.50
   3  -1 -14   81.19    5.80
  -1  -3 -14   81.59    5.40
  -1  -3  14   72.49    4.50
   3  -1  14   65.19    5.00
   1   3  14   76.79    4.70
   3  -1  14   76.29    5.40
  -3   1  14   74.39    4.60
  -2  -3 -14   17.70    2.80
   3  -2 -14   19.30    3.20
  -3   2  14   13.00    2.10
   3  -2  14   15.30    2.60
   2   3  14   15.30    1.80
   2   3  14   14.00    3.20
  -2  -3  14   12.80    1.90
  -3  -3 -14    4.70    2.10
   3  -3 -14    4.70    2.40
   3  -3  14    5.60    1.90
  -3  -3  14    3.40    1.00
  -3   3  14    2.60    1.60
   3   3  14    7.20    1.70
   3   3  14    4.90    1.40
   4   3  14   13.40    2.20
   4   3  14   14.70    2.00
  -2   4  14    9.20    2.50
   4   2  14   14.50    2.20
  -4  -2  14   16.70    2.40
   4   2  14   13.80    2.10
  -4  -1 -14   43.40    3.70
   1  -4 -14   39.60    3.80
   4   1  14   37.00    3.00
   1  -4  14   46.40    3.70
   1  -4  14   41.30    4.00
  -4  -1  14   38.30    2.90
   4   1  14   43.40    3.30
  -1   4  14   30.30    3.50
   0  -4 -14  142.49    8.50
  -4   0 -14  143.29    8.60
   0  -4  14  144.19    7.90
   0   4  14  149.79    7.90
   0  -4  14  125.69    8.00
   4   0  14  150.48    8.00
  -1  -4 -14    2.00    2.20
  -1  -4  14    0.50    1.10
   4  -1  14    0.80    1.20
   1   4  14    0.90    1.00
  -4   1  14   -0.20    1.20
   2   4  14  108.59    6.20
   4  -2  14  121.29    6.50
  -2  -4  14  102.39    6.60
   4  -3  14   60.19    3.70
   3   4  14   60.49    3.60
  -3  -4  14   54.09    3.50
   5   1  14   29.50    2.40
   0  -5  14   -0.20    1.40
   5   0  14    2.40    0.90
  -1  -5  14   39.60    3.30
   1   5  14   53.59    3.10
   0   0  15    0.10    1.30
  -1   0 -15   22.20    4.00
   0  -1  15   15.00    1.80
   1   0  15   12.70    1.80
  -1   0  15   17.30    1.90
   0   1  15   15.30    1.70
   1   0  15   11.40    2.50
  -1  -1 -15   21.60    3.10
   1  -1 -15   20.30    4.20
  -1  -1  15   19.10    2.00
   1   1  15   20.10    1.90
  -1   1  15   20.40    1.90
   1  -1  15   17.50    2.00
   1  -1  15   17.90    3.10
  -1   2  15   89.39    5.30
   1  -2  15   85.29    5.60
   1  -2  15   94.69    5.30
   2   1  15   99.19    5.30
  -2  -1  15   91.79    5.20
   2   1  15   85.09    5.70
   0  -2 -15   63.39    4.90
   2   0  15   60.89    4.20
   0  -2  15   60.49    4.30
   2   0  15   64.89    3.90
  -2   0  15   62.59    3.80
   0   2  15   62.59    3.80
  -1  -2 -15   16.50    3.10
   1   2  15   15.10    1.70
   2  -1  15   16.90    2.50
   2  -1  15   17.00    2.20
  -2   1  15   14.60    2.40
  -1  -2  15   13.70    1.80
   2   2  15   49.40    3.10
   2  -2  15   46.80    3.50
  -2   2  15   47.30    3.10
  -2  -2  15   49.80    3.10
  -3  -2  15   31.20    2.30
   3   2  15   30.70    2.50
   3   1  15    8.00    2.10
  -1   3  15   12.50    1.80
   1  -3  15   11.60    2.50
   3   1  15    5.80    1.50
  -3  -1  15    8.60    1.50
   3   0  15    3.80    1.20
   0  -3  15    5.80    1.80
   0   3  15    4.70    1.50
  -3   0  15    4.90    1.60
  -1  -3  15   33.50    2.50
   1   3  15   35.90    2.40
  -3   1  15   34.00    2.50
   3  -1  15   32.40    2.80
   2   3  15   48.50    3.10
  -2  -3  15   49.00    3.10
   0   0   0    0.0     0.0
;
_shelx_hkl_checksum     81966
_iucr_refine_instructions_details
;
TITL  SKM-132 in P4(1)
CELL  1.54178   9.0124   9.0124  12.8200   90.000   90.000   90.000
ZERR    4.000   0.0002   0.0002   0.0002    0.000    0.000    0.000
LATT -1
SYMM -X, -Y, 1/2+Z
SYMM -Y, X, 1/4+Z
SYMM Y, -X, 3/4+Z
SFAC C  H  N  S
UNIT 36  60  12  4
REM Old TITL SKM132_0m in P4(3)
REM SHELXT solution in P4(1)
REM R1 0.103,  Rweak 0.027,  Alpha 0.000,  Orientation as input
REM Flack x=  0.083 ( 0.009 ) from Parsons' quotients
REM Formula found by SHELXT:  C8 N4 S
L.S. 13
TWIN
BOND $H
ACTA 144.8
FMAP 2
PLAN 5
EQIV $1 -y+1, x, z+1/4
HTAB N2 N1_$1
EQIV $2 y, -x+1, z-1/4
HTAB N3 S1_$2
SIZE 0.102 0.158 0.212
CONF
TEMP -123
WGHT    0.061600    0.321100
BASF   0.03683
FVAR       0.87679
S1    4    0.508302    0.104889    0.512683    11.00000    0.05289    0.03518 =
         0.03317   -0.00458   -0.00212    0.00763
N1    3    0.288596    0.480726    0.521679    11.00000    0.03662    0.03337 =
         0.02351    0.00032   -0.00032   -0.00017
N2    3    0.370054    0.357514    0.550959    11.00000    0.04333    0.03249 =
         0.02170   -0.00214   -0.00404    0.00329
AFIX   3
H2C   2    0.410625    0.340204    0.614807    11.00000   -1.20000
AFIX   0
N3    3    0.336208    0.266025    0.385444    11.00000    0.04133    0.03872 =
         0.02716   -0.00471   -0.00156    0.00050
AFIX   3
H3C   2    0.274026    0.344284    0.375430    11.00000   -1.20000
AFIX   0
C1    1    0.258357    0.576420    0.592589    11.00000    0.03158    0.03276 =
         0.02359    0.00299    0.00133   -0.00329
C2    1    0.305005    0.576104    0.705953    11.00000    0.04147    0.03571 =
         0.02447    0.00020   -0.00384    0.00104
AFIX  23
H2A   2    0.414455    0.574601    0.712439    11.00000   -1.20000
H2B   2    0.263541    0.489105    0.743011    11.00000   -1.20000
AFIX   0
C3    1    0.240156    0.722288    0.749785    11.00000    0.03787    0.04005 =
         0.03072   -0.00507    0.00387   -0.00399
AFIX  23
H3A   2    0.142648    0.704772    0.783147    11.00000   -1.20000
H3B   2    0.308168    0.766967    0.801659    11.00000   -1.20000
AFIX   0
C4    1    0.224204    0.822007    0.654702    11.00000    0.04723    0.03380 =
         0.03571   -0.00264    0.00497    0.00424
AFIX  23
H4A   2    0.320043    0.869119    0.636613    11.00000   -1.20000
H4B   2    0.149338    0.900462    0.667012    11.00000   -1.20000
AFIX   0
C5    1    0.173729    0.715998    0.568642    11.00000    0.03890    0.03920 =
         0.02974    0.00327   -0.00133    0.00421
AFIX  23
H5A   2    0.065335    0.698794    0.571897    11.00000   -1.20000
H5B   2    0.199745    0.754905    0.498779    11.00000   -1.20000
AFIX   0
C6    1    0.397478    0.249062    0.479018    11.00000    0.03722    0.03609 =
         0.02597   -0.00178    0.00230   -0.00531
C7    1    0.353250    0.158660    0.301166    11.00000    0.04435    0.05515 =
         0.02991   -0.01313    0.00197   -0.00552
AFIX  23
H7A   2    0.457173    0.123104    0.300048    11.00000   -1.20000
H7B   2    0.333449    0.208647    0.233826    11.00000   -1.20000
AFIX   0
C8    1    0.250282    0.026211    0.311686    11.00000    0.06457    0.06110 =
         0.05903   -0.01812    0.00460   -0.00179
AFIX  43
H8    2    0.267576   -0.038108    0.369122    11.00000   -1.20000
AFIX   0
C9    1    0.146219   -0.006603    0.253212    11.00000    0.07503    0.08967 =
         0.07302   -0.02820    0.01930   -0.04025
AFIX  93
H9A   2    0.124222    0.054062    0.194618    11.00000   -1.20000
H9B   2    0.088267   -0.092479    0.266882    11.00000   -1.20000
AFIX   0
HKLF 4
REM   SKM-132 in P4(1)
REM R1 =  0.0412 for    1901 Fo > 4sig(Fo)  and  0.0432 for all    1990 data
REM    119 parameters refined using      1 restraints
END
WGHT      0.0616      0.3211
REM Highest difference peak  0.700,  deepest hole -0.177,  1-sigma level  0.057
Q1    1   0.1987  0.1072  0.2664  11.00000  0.05    0.70
Q2    1   0.4260  0.1324  0.4993  11.00000  0.05    0.28
Q3    1   0.1372  0.0193  0.3244  11.00000  0.05    0.26
Q4    1   0.2716  0.6301  0.7405  11.00000  0.05    0.20
Q5    1   0.5284  0.0572  0.4525  11.00000  0.05    0.19
;
