# Supplementary material for: Crystal structure of 1-(cyclo­pentyl­idene­amino)-3-(prop-2-en-1-yl)thio­urea
Source: Acta Crystallogr E Crystallogr Commun. 2015 Nov 11;71(Pt 12):o924–5. doi: 10.1107/S2056989015021003 (PMC4719883; doi:10.1107/S2056989015021003)
Supplement: Supplementary file 2 [file e-71-0o924-Isup2.hkl]

#
# h,k,l, Fc-squared, Fo-squared, sigma(Fo-squared), status flag
#
data_I
_shelx_title '  SKM-132 in P4(1)'
_shelx_refln_list_code          4
_shelx_F_calc_maximum      106.98
_exptl_crystal_F_000       424.00
_reflns_d_resolution_high  0.8087

loop_
 _space_group_symop_operation_xyz
 'x, y, z'
 '-x, -y, z+1/2'
 '-y, x, z+1/4'
 'y, -x, z+3/4'

_cell_length_a     9.0124
_cell_length_b     9.0124
_cell_length_c    12.8200
_cell_angle_alpha  90.000
_cell_angle_beta   90.000
_cell_angle_gamma  90.000

_shelx_F_squared_multiplier     1.000

loop_
 _refln_index_h
 _refln_index_k
 _refln_index_l
 _refln_F_squared_calc
 _refln_F_squared_meas
 _refln_F_squared_sigma
 _refln_observed_status
   0   1 -15         20.25         28.88         5.20 o
   1   1 -15         30.96         27.52         3.24 o
   0   2 -15         79.35         82.46         6.37 o
   1   2 -15         26.42         21.46         4.03 o
   0   1 -14        104.32        110.49         4.03 o
   1   1 -14         33.36         36.65         2.40 o
  -1   2 -14         40.22         55.58         3.45 o
   0   2 -14         28.53         38.25         2.56 o
   1   2 -14        142.81        150.34         5.41 o
   2   2 -14         20.01         22.72         2.52 o
  -2   3 -14          8.37          9.27         2.13 o
  -1   3 -14         33.94         35.39         2.90 o
   0   3 -14         13.56          9.81         2.17 o
   1   3 -14         88.76        104.76         4.17 o
   2   3 -14         19.92         23.97         2.74 o
   3   3 -14          4.54          6.11         2.06 o
  -1   4 -14         51.60         54.16         3.45 o
   0   4 -14        192.18        185.87         7.86 o
   1   4 -14          0.82          2.60         2.86 o
   0   1 -13         39.68         35.38         2.19 o
   1   1 -13          6.61          8.76         1.63 o
  -1   2 -13         43.31         37.50         2.38 o
   0   2 -13        256.53        258.98         7.77 o
   1   2 -13        132.55        153.43         5.71 o
   2   2 -13        108.68        100.54         7.28 o
  -2   3 -13         22.95         25.78         2.62 o
  -1   3 -13         46.11         55.12         3.49 o
   0   3 -13        190.13        194.30         6.84 o
   1   3 -13        208.56        215.13         9.15 o
   2   3 -13        149.13        153.07         5.61 o
   3   3 -13         11.23         12.78         2.48 o
  -3   4 -13         37.21         38.79         3.22 o
  -2   4 -13        101.30        116.21         5.38 o
  -1   4 -13         26.55         27.80         2.80 o
   0   4 -13         20.03         23.67         2.85 o
   1   4 -13          7.40          7.50         1.84 o
   2   4 -13         25.65         22.30         2.49 o
   3   4 -13        115.06        121.89         5.75 o
   4   4 -13          2.46          0.91         3.25 o
  -2   5 -13         44.08         36.82         3.20 o
  -1   5 -13         72.71         76.77         4.32 o
   0   5 -13         36.14         30.96         3.02 o
   1   5 -13          0.99          0.44         1.97 o
   2   5 -13          6.03          6.76         3.90 o
   0   1 -12         60.72         68.55         2.89 o
   1   1 -12        165.78        167.16         5.20 o
  -1   2 -12          3.91          3.74         1.29 o
   0   2 -12        345.67        336.86        11.34 o
   1   2 -12        173.15        149.19         4.96 o
   2   2 -12         53.85         45.59         2.75 o
  -2   3 -12          1.06          1.16         1.39 o
  -1   3 -12         10.03          9.74         1.93 o
   0   3 -12        362.97        376.84        12.19 o
   1   3 -12         44.19         52.98         3.00 o
   2   3 -12          7.64         12.91         2.61 o
   3   3 -12          3.24          1.46         1.41 o
  -3   4 -12          6.70          7.63         2.81 o
  -2   4 -12         69.93         64.91         5.33 o
  -1   4 -12         37.53         37.67         3.17 o
   0   4 -12        121.63        115.96         4.78 o
   1   4 -12         62.49         62.77         3.15 o
   2   4 -12        101.23        100.47         4.83 o
   3   4 -12         41.65         41.46         2.76 o
   4   4 -12        105.84        115.40         5.16 o
  -4   5 -12          7.94         13.98         7.02 o
  -3   5 -12        124.82        122.58         5.93 o
  -2   5 -12         74.43         78.42         4.23 o
  -1   5 -12          7.27          4.76         1.97 o
   0   5 -12        281.69        272.80         9.78 o
   1   5 -12         51.84         50.49         5.34 o
   2   5 -12         26.34         22.01         2.52 o
   3   5 -12         20.07         20.02         2.81 o
   4   5 -12         34.81         43.32         4.81 o
  -2   6 -12          9.21         12.15         3.03 o
  -1   6 -12        134.45        132.54         6.33 o
   0   6 -12         17.96         16.60         3.06 o
   1   6 -12         84.27         88.96        11.19 o
   2   6 -12         13.92         14.51         3.19 o
   3   6 -12         10.73          4.29         2.21 o
   0   1 -11         27.28         27.62         1.98 o
   1   1 -11        167.54        149.20        15.74 o
  -1   2 -11        577.75        586.01        15.95 o
   0   2 -11        311.24        304.27        10.51 o
   1   2 -11        186.99        205.20         5.80 o
   2   2 -11         67.98         56.34         4.38 o
  -2   3 -11        203.18        197.07         6.32 o
  -1   3 -11        170.31        188.69         6.05 o
   0   3 -11         80.26         71.90         4.41 o
   1   3 -11        433.67        432.58        17.94 o
   2   3 -11        238.03        229.71         8.74 o
   3   3 -11         14.73         13.82         2.99 o
  -3   4 -11         67.40         52.96         3.83 o
  -2   4 -11        107.89        123.88         6.76 o
  -1   4 -11         56.80         59.95         4.12 o
   0   4 -11         80.20         78.23         3.99 o
   1   4 -11        163.47        147.74         6.50 o
   2   4 -11         76.93         73.16         3.66 o
   3   4 -11         26.86         27.68         2.52 o
   4   4 -11         72.97         72.27         3.44 o
  -4   5 -11         30.04         24.36         2.57 o
  -3   5 -11          2.59          1.64         1.41 o
  -2   5 -11         52.50         60.52         3.32 o
  -1   5 -11         52.63         51.78         4.32 o
   0   5 -11         16.88         15.71         2.28 o
   1   5 -11         20.49         24.86         2.61 o
   2   5 -11         22.43         22.04         2.50 o
   3   5 -11         75.57         71.35         3.45 o
   4   5 -11         16.91         17.20         2.62 o
   5   5 -11         15.18         12.45         2.56 o
  -5   6 -11          9.31         16.00         3.12 o
  -4   6 -11          3.82          5.82         4.36 o
  -3   6 -11         30.26         26.10         2.78 o
  -2   6 -11         10.17          8.31         1.28 o
  -1   6 -11        109.67         94.25         3.78 o
   0   6 -11        153.17        139.28         4.77 o
   1   6 -11         50.21         57.86         3.34 o
   2   6 -11         48.94         53.95         6.05 o
   3   6 -11        152.23        160.29         7.07 o
   4   6 -11         69.94         68.17         3.96 o
  -2   7 -11         31.20         36.47         2.90 o
  -1   7 -11         52.44         57.11         4.06 o
   0   7 -11          8.41         13.01         3.51 o
   1   7 -11         51.23         54.76         4.42 o
   2   7 -11         70.26         67.76         4.81 o
   3   7 -11         31.11         30.70         3.51 o
   0   1 -10        395.59        418.43        11.06 o
   1   1 -10        102.14        100.66         3.51 o
  -1   2 -10         20.75         26.52         2.29 o
   0   2 -10         65.40         62.96         2.98 o
   1   2 -10        820.60        792.61        23.98 o
   2   2 -10        120.04        122.68         4.93 o
  -2   3 -10         51.89         59.84         7.28 o
  -1   3 -10         90.45         88.40         4.25 o
   0   3 -10        106.68        102.82         5.15 o
   1   3 -10        612.96        586.54        18.10 o
   2   3 -10         19.47         21.46         5.46 o
   3   3 -10         19.53         23.74         2.34 o
  -3   4 -10         84.58         79.18         3.63 o
  -2   4 -10         72.95         71.75         3.64 o
  -1   4 -10         15.25         16.70         1.88 o
   0   4 -10        490.26        440.29        12.50 o
   1   4 -10         32.49         31.39         2.40 o
   2   4 -10        449.40        462.12        14.72 o
   3   4 -10        119.84        109.52         4.38 o
   4   4 -10         25.40         26.43         2.26 o
  -4   5 -10         96.07         93.46         3.57 o
  -3   5 -10         33.63         36.76         3.29 o
  -2   5 -10        147.30        153.27         4.92 o
  -1   5 -10        122.48        128.08         4.26 o
   0   5 -10         88.71         93.16         3.37 o
   1   5 -10         74.41         76.57         3.33 o
   2   5 -10         34.26         41.21         2.87 o
   3   5 -10         30.31         27.06         2.59 o
   4   5 -10         69.56         68.47         3.55 o
   5   5 -10         12.79         16.29         2.32 o
  -5   6 -10        133.32        131.73        11.84 o
  -4   6 -10         20.11         17.98         2.10 o
  -3   6 -10        163.06        149.68         4.41 o
  -2   6 -10        110.42        117.82         4.26 o
  -1   6 -10          9.21          4.52         1.35 o
   0   6 -10        212.29        206.71         5.55 o
   1   6 -10          1.42          2.02         1.93 o
   2   6 -10         60.44         64.03         4.03 o
   3   6 -10         60.02         60.78         3.80 o
   4   6 -10         17.20         15.53         2.67 o
   5   6 -10         40.30         42.87         3.00 o
   6   6 -10         26.00         27.06         2.99 o
  -5   7 -10          7.85          2.60         1.43 o
  -4   7 -10         34.26         36.55         2.43 o
  -3   7 -10          5.35          6.59         1.17 o
  -2   7 -10         17.53         20.32         2.15 o
  -1   7 -10        114.64        108.32         4.20 o
   0   7 -10         27.50         29.35         2.35 o
   1   7 -10          1.77          0.67         1.37 o
   2   7 -10         22.17         24.28         5.59 o
   3   7 -10         42.56         51.91         3.41 o
   4   7 -10         32.99         25.62         4.62 o
  -3   8 -10          2.35          1.47         1.05 o
  -2   8 -10          2.27          1.93         1.01 o
  -1   8 -10         20.97         17.06         2.93 o
   0   8 -10          0.12         -1.07         1.30 o
   1   8 -10         74.68         82.20         5.98 o
   2   8 -10         10.10         15.48         2.99 o
   3   8 -10         21.29         16.26         2.60 o
   0   1  -9        147.78        180.85         6.08 o
   1   1  -9        275.24        270.00         8.71 o
  -1   2  -9        307.37        288.31        11.73 o
   0   2  -9        312.25        350.28        10.24 o
   1   2  -9         89.76         84.09         3.34 o
   2   2  -9        582.55        576.87        18.73 o
  -2   3  -9        258.62        224.77        16.20 o
  -1   3  -9         75.42         80.17         3.81 o
   0   3  -9        268.60        257.03         7.98 o
   1   3  -9         75.13         72.89         3.61 o
   3   3  -9        242.43        234.24         6.86 o
  -3   4  -9        189.61        182.13         5.76 o
  -2   4  -9        151.05        157.98         5.08 o
  -1   4  -9         98.73         79.21         3.20 o
   0   4  -9         46.96         39.33         2.74 o
   1   4  -9         21.53         22.09         2.23 o
   2   4  -9          5.62          5.73         1.28 o
   3   4  -9        854.15        804.73        21.30 o
   4   4  -9          5.12          4.11         1.33 o
  -4   5  -9        168.38        164.75         4.80 o
  -3   5  -9         66.50         60.60         2.91 o
  -2   5  -9         99.17         97.28         3.76 o
  -1   5  -9         11.82         12.16         1.62 o
   0   5  -9          2.14          1.91         1.54 o
   1   5  -9         78.21         86.99         3.25 o
   2   5  -9          7.09          5.46         1.41 o
   3   5  -9        122.59        118.10         4.27 o
   4   5  -9        195.14        199.98         6.32 o
   5   5  -9         43.67         37.39         2.34 o
  -5   6  -9          2.72          2.96         1.10 o
  -4   6  -9          5.62          4.14         1.29 o
  -3   6  -9         36.28         36.54         3.62 o
  -2   6  -9        155.63        138.87         4.58 o
  -1   6  -9         25.34         29.30         2.44 o
   0   6  -9        199.45        208.43         5.74 o
   1   6  -9        126.61        126.30         4.11 o
   2   6  -9        196.25        194.10         7.10 o
   3   6  -9         20.10         24.66         3.51 o
   4   6  -9         25.66         23.28         2.43 o
   5   6  -9          0.17          0.00         1.16 o
   6   6  -9         82.82         79.55         3.69 o
  -5   7  -9         10.23          9.28         2.29 o
  -4   7  -9          7.58         13.67         2.05 o
  -3   7  -9         66.16         67.23         2.92 o
  -2   7  -9        111.00        109.86         4.41 o
  -1   7  -9         41.65         43.75         2.75 o
   0   7  -9          5.29          3.93         1.21 o
   1   7  -9         77.20         70.65         2.89 o
   2   7  -9        265.25        261.98         8.70 o
   3   7  -9        132.52        135.56         9.89 o
   4   7  -9         21.78         21.84         2.30 o
   5   7  -9         48.23         48.24         2.97 o
  -3   8  -9         39.06         42.12         2.22 o
  -2   8  -9        143.47        142.98         4.88 o
  -1   8  -9         22.68         20.49         1.90 o
   0   8  -9          0.75         -1.06         1.07 o
   1   8  -9         37.54         32.90         2.73 o
   2   8  -9         43.46         47.28         6.27 o
   3   8  -9         98.65        104.73         4.78 o
  -1   9  -9         26.94         27.36         2.46 o
   0   9  -9         23.91         25.15         2.25 o
   1   9  -9          9.02          9.50         2.34 o
   0   0  -8       1165.27       1368.09        95.41 o
   0   1  -8          6.22         12.16         1.75 o
   1   1  -8        338.45        328.94        10.36 o
  -1   2  -8         94.19        102.82         4.64 o
   0   2  -8         92.22         77.25         2.98 o
   1   2  -8        477.71        422.97        11.15 o
   2   2  -8        233.92        212.22         7.33 o
  -2   3  -8        135.21        118.20         4.05 o
  -1   3  -8        117.97        104.73         3.61 o
   0   3  -8        410.04        385.90         9.07 o
   1   3  -8        207.05        209.34         6.57 o
   2   3  -8        253.82        247.48         6.82 o
   3   3  -8         60.47         61.84         3.28 o
  -3   4  -8         98.64         97.43         3.77 o
  -2   4  -8        151.04        125.44         4.71 o
  -1   4  -8         15.73         14.66         1.75 o
   0   4  -8        214.89        208.33         5.66 o
   1   4  -8        622.38        589.45        14.94 o
   2   4  -8        355.42        337.34         9.67 o
   3   4  -8         70.98         74.03         2.92 o
   4   4  -8        478.52        495.17        12.09 o
  -4   5  -8         40.60         38.80         2.24 o
  -2   5  -8        171.50        176.08         5.17 o
  -1   5  -8        459.67        447.22        11.58 o
   0   5  -8        680.23        698.19        16.43 o
   1   5  -8         29.90         23.86         2.03 o
   2   5  -8         44.96         35.99         2.14 o
   3   5  -8        206.67        207.11         6.60 o
   4   5  -8        279.48        295.53         7.60 o
   5   5  -8        492.56        487.71        13.47 o
  -5   6  -8         25.45         24.01         2.05 o
  -4   6  -8        135.79        136.06         4.64 o
  -3   6  -8         72.56         72.10         3.10 o
  -2   6  -8        135.01        136.22         4.67 o
  -1   6  -8        173.26        153.87         4.38 o
   0   6  -8        222.46        220.11         5.94 o
   1   6  -8        357.54        352.90         8.76 o
   2   6  -8         64.17         60.51         2.73 o
   3   6  -8         10.86         11.96         1.98 o
   4   6  -8         11.22         10.10         2.53 o
   5   6  -8         29.67         32.02         2.19 o
   6   6  -8        100.45        111.27         3.84 o
  -6   7  -8          8.99          7.92         1.44 o
  -5   7  -8         36.88         38.76         2.61 o
  -4   7  -8         12.33         16.16         1.89 o
  -3   7  -8         81.16         87.66         3.44 o
  -2   7  -8         60.49         37.46         7.67 o
  -1   7  -8         88.22        100.06         4.05 o
   0   7  -8        184.63        186.55         5.89 o
   1   7  -8          1.84          2.62         1.17 o
   2   7  -8         94.45         94.61         3.27 o
   3   7  -8         53.90         56.62         2.86 o
   4   7  -8         17.08         23.20         2.16 o
   5   7  -8         34.81         36.75         2.29 o
   6   7  -8         50.95         60.47         6.68 o
  -5   8  -8         98.10         96.04         4.14 o
  -4   8  -8          1.72          0.61         0.92 o
  -3   8  -8          5.47          4.06         1.05 o
  -2   8  -8          2.41          3.92         1.14 o
  -1   8  -8         28.81         32.28         2.48 o
   0   8  -8        119.43        114.64         4.23 o
   1   8  -8          8.27         12.80         1.79 o
   2   8  -8          7.96          6.19         1.30 o
   3   8  -8         42.98         43.75         2.85 o
   4   8  -8         17.04         17.17         2.37 o
  -3   9  -8         13.09         11.50         1.75 o
  -2   9  -8         13.10         22.96         1.81 o
  -1   9  -8         17.04         13.72         1.57 o
   0   9  -8          3.87          4.83         1.00 o
   1   9  -8         69.91         67.33         3.72 o
   2   9  -8          2.72          1.75         1.11 o
   3   9  -8         30.19         32.39         3.25 o
   0   1  -7        499.22        670.80        12.46 o
   1   1  -7        460.71        474.08        13.54 o
  -1   2  -7        158.49        150.34         4.77 o
   0   2  -7        112.49        120.81         3.96 o
   1   2  -7         42.70         49.46         2.55 o
   2   2  -7       1208.32       1273.38        45.16 o
  -2   3  -7        518.02        488.93        12.97 o
  -1   3  -7         26.78         22.93         5.33 o
   0   3  -7        229.73        181.91         5.47 o
   1   3  -7        513.22        511.12        15.05 o
   2   3  -7        289.04        289.07        13.20 o
   3   3  -7        239.14        235.80         6.66 o
  -3   4  -7        333.85        295.55         9.66 o
  -2   4  -7        369.30        342.57         9.84 o
  -1   4  -7        242.51        241.11         6.21 o
   0   4  -7        166.86        167.63         4.80 o
   1   4  -7         39.16         36.87         2.35 o
   2   4  -7        193.68        171.81         4.42 o
   3   4  -7        230.32        214.79         5.46 o
   4   4  -7         67.88         71.05         2.70 o
  -4   5  -7         35.59         35.39         2.11 o
  -3   5  -7        167.94        170.35         5.45 o
  -2   5  -7        281.56        266.97         8.00 o
  -1   5  -7        123.00        117.66         4.86 o
   0   5  -7          0.50          0.60         1.27 o
   1   5  -7         19.48         24.63         2.17 o
   2   5  -7         51.96         55.02         2.44 o
   3   5  -7         67.86         61.07         2.21 o
   4   5  -7        179.07        186.72         4.89 o
   5   5  -7         52.72         47.85         2.44 o
  -5   6  -7          2.97          5.56         2.48 o
  -4   6  -7        113.09        110.83         3.90 o
  -3   6  -7        156.21        147.00         4.94 o
  -2   6  -7         15.52         14.80         2.11 o
  -1   6  -7        127.91        112.94         3.59 o
   0   6  -7        302.67        284.82         7.21 o
   1   6  -7        142.41        140.59         4.27 o
   2   6  -7        132.36        136.07         3.60 o
   3   6  -7         68.35         63.84         2.47 o
   4   6  -7        200.57        200.23         5.12 o
   5   6  -7        109.78        103.18         5.24 o
   6   6  -7         62.88         70.04         2.77 o
  -6   7  -7        113.82        118.94         4.92 o
  -5   7  -7         19.78         26.50         2.00 o
  -4   7  -7         21.92         20.46         1.95 o
  -3   7  -7         25.00         20.00         2.15 o
  -2   7  -7         44.51         53.94         3.03 o
  -1   7  -7        142.52        129.21         4.90 o
   0   7  -7         26.89         21.78         2.03 o
   1   7  -7         31.56         39.74         2.23 o
   2   7  -7         84.30         84.91         2.92 o
   3   7  -7        116.67        115.69         3.71 o
   4   7  -7        140.48        141.59         4.28 o
   5   7  -7         15.67         20.39         1.86 o
   6   7  -7         24.69         30.65         1.86 o
   7   7  -7        200.21        215.39        11.45 o
  -5   8  -7         43.43         47.03         2.30 o
  -4   8  -7         76.54         85.73         3.43 o
  -3   8  -7         52.30         44.27         3.70 o
  -2   8  -7         67.52         71.53         3.10 o
  -1   8  -7         49.57         49.36         2.73 o
   0   8  -7         45.12         57.09         2.70 o
   1   8  -7         39.08         35.29         2.04 o
   2   8  -7          2.91          5.08         1.11 o
   3   8  -7         37.89         38.17         2.23 o
   4   8  -7         39.46         41.74         2.14 o
   5   8  -7          7.55          5.74         1.09 o
  -4   9  -7         11.15         14.07         1.48 o
  -3   9  -7         23.01         27.83         1.80 o
  -2   9  -7         22.24         28.34         1.94 o
  -1   9  -7         68.76         66.95         2.85 o
   0   9  -7         41.96         37.64         2.15 o
   1   9  -7          7.21          7.78         1.54 o
   2   9  -7         15.28         15.07         1.95 o
   3   9  -7         55.48         61.49         2.51 o
   4   9  -7         28.47         27.19         2.34 o
   0   1  -6       1882.37       2169.40        41.75 o
   1   1  -6        179.67        164.90         3.12 o
  -1   2  -6       1035.46       1204.62        28.91 o
   0   2  -6         90.96        109.18         3.03 o
   1   2  -6        226.43        209.44         4.70 o
   2   2  -6        435.47        457.11        17.00 o
  -2   3  -6         54.48         77.43         3.23 o
  -1   3  -6        198.11        207.86         6.09 o
   0   3  -6        189.80        192.83         5.78 o
   1   3  -6        591.49        573.43        18.15 o
   2   3  -6         21.53         25.21         2.38 o
   3   3  -6        208.59        163.17         4.70 o
  -3   4  -6        612.30        631.12        15.19 o
  -2   4  -6        356.91        343.19         9.04 o
  -1   4  -6        126.54        117.35         3.71 o
   0   4  -6        667.61        583.09        12.44 o
   1   4  -6        102.45         86.09         2.77 o
   2   4  -6        701.07        675.77        13.34 o
   3   4  -6        377.88        321.91         7.71 o
   4   4  -6        170.51        153.48         5.71 o
  -4   5  -6        313.72        321.25         8.03 o
  -3   5  -6          1.83          3.20         1.09 o
  -2   5  -6        269.82        264.92         6.46 o
  -1   5  -6        669.20        669.83        15.30 o
   0   5  -6          2.65          5.20         1.06 o
   1   5  -6        104.24         96.97         2.87 o
   2   5  -6          3.73          2.89         1.07 o
   3   5  -6         67.00         54.39         2.20 o
   4   5  -6         69.02         73.32         2.79 o
   5   5  -6        104.30        100.89         3.30 o
  -5   6  -6        110.56        113.04         3.40 o
  -4   6  -6        234.07        224.47         5.93 o
  -3   6  -6        234.88        199.92         5.39 o
  -2   6  -6        249.10        254.10         7.50 o
  -1   6  -6         15.04         13.50         1.66 o
   0   6  -6        283.14        256.99         6.42 o
   1   6  -6         73.24         72.37         2.59 o
   2   6  -6        408.85        389.20         8.51 o
   3   6  -6        130.22        134.84         3.62 o
   4   6  -6         86.02         92.50         3.35 o
   5   6  -6        187.67        178.84         4.57 o
   6   6  -6         38.37         38.25         1.87 o
  -6   7  -6         13.10          9.31         1.65 o
  -5   7  -6         14.84         15.85         1.90 o
  -4   7  -6         58.15         63.80         2.92 o
  -3   7  -6          0.04          0.37         1.20 o
  -2   7  -6         18.95         17.79         2.32 o
  -1   7  -6         30.24         34.53         2.48 o
   0   7  -6          2.24          2.92         1.20 o
   1   7  -6        141.91        127.01         3.50 o
   2   7  -6         92.89         89.86         2.73 o
   3   7  -6         65.85         69.86         2.45 o
   4   7  -6        135.11        119.82         3.89 o
   5   7  -6         65.18         69.74         2.34 o
   6   7  -6          2.13          1.27         0.95 o
   7   7  -6         54.39         50.93         3.75 o
  -6   8  -6          2.02          0.21         0.98 o
  -5   8  -6         11.38         12.99         1.82 o
  -4   8  -6         11.25         15.64         1.95 o
  -3   8  -6         10.41          9.23         1.57 o
  -1   8  -6        106.94        102.94         3.73 o
   0   8  -6         24.53         23.85         2.08 o
   1   8  -6        408.93        409.69        10.91 o
   2   8  -6         32.04         35.70         2.18 o
   3   8  -6         24.61         23.45         1.75 o
   4   8  -6        149.80        160.58         3.98 o
   5   8  -6          2.57          3.91         1.01 o
   6   8  -6          6.92          7.93         2.14 o
  -4   9  -6          7.79          6.66         1.04 o
  -3   9  -6         61.37         60.43         2.70 o
  -2   9  -6         11.97         11.45         1.72 o
  -1   9  -6          8.79          8.61         1.47 o
   0   9  -6         93.95         97.77         3.26 o
   1   9  -6         38.74         39.42         2.12 o
   2   9  -6        178.37        183.40         5.53 o
   3   9  -6         46.80         44.11         2.09 o
   4   9  -6         38.55         37.09         3.42 o
  -2  10  -6         31.90         35.73         1.80 o
  -1  10  -6         35.00         31.67         1.75 o
   0  10  -6          7.87          8.11         1.95 o
   1  10  -6         12.96         18.52         2.02 o
   2  10  -6         44.06         44.40         3.64 o
   0   1  -5        147.68        162.43         3.74 o
   1   1  -5        192.88        251.30         5.30 o
  -1   2  -5       2390.24       2912.48        65.24 o
   0   2  -5       1159.03       1285.76        29.70 o
   1   2  -5        143.22        120.60         2.64 o
   2   2  -5       1344.97       1416.27        32.36 o
  -2   3  -5        389.29        323.27        10.16 o
  -1   3  -5       1125.15       1251.60        29.19 o
   0   3  -5        917.18        943.27        24.99 o
   1   3  -5        629.29        738.29        21.93 o
   2   3  -5         35.64         26.37         2.02 o
   3   3  -5        185.30        159.61         6.01 o
  -3   4  -5        646.63        660.10        16.78 o
  -2   4  -5        421.05        376.27         8.74 o
  -1   4  -5        109.45        125.05         8.22 o
   0   4  -5         26.87         25.82         2.10 o
   1   4  -5        148.90        160.66         5.13 o
   2   4  -5        358.30        403.79        10.06 o
   3   4  -5        892.33        823.36        17.52 o
   4   4  -5        159.03        156.59         4.46 o
  -4   5  -5         46.85         45.40         2.74 o
  -3   5  -5        171.42        161.19         4.34 o
  -2   5  -5         75.91         72.86         2.67 o
  -1   5  -5        119.73        144.39         4.22 o
   0   5  -5        114.25        105.21         2.93 o
   1   5  -5         21.08         18.93         1.55 o
   2   5  -5        254.04        251.63         6.04 o
   3   5  -5        448.31        433.42         9.55 o
   4   5  -5        317.57        295.52         7.53 o
   5   5  -5        102.96        102.55         3.52 o
  -5   6  -5          3.62          2.21         1.06 o
  -4   6  -5         70.96         82.74         3.03 o
  -3   6  -5         19.08         22.93         2.01 o
  -2   6  -5         73.37         62.83         2.85 o
  -1   6  -5        226.51        206.28         5.38 o
   0   6  -5        148.60        136.50         3.84 o
   1   6  -5        266.56        277.43         7.24 o
   2   6  -5        768.01        776.89        16.67 o
   3   6  -5         15.55         19.39         1.73 o
   4   6  -5         65.62         67.71         3.15 o
   5   6  -5        215.60        198.53         5.47 o
   6   6  -5         49.27         55.19         2.72 o
  -6   7  -5          6.59          6.14         0.95 o
  -5   7  -5         99.80        102.69         5.69 o
  -4   7  -5         88.83         94.14         3.18 o
  -3   7  -5        179.94        180.11         5.62 o
  -2   7  -5        189.68        196.79         5.99 o
  -1   7  -5        305.31        300.29         8.51 o
   0   7  -5         29.35         27.88         1.96 o
   1   7  -5          3.79          4.02         1.14 o
   2   7  -5        235.98        230.67         5.38 o
   3   7  -5        165.79        178.60         4.31 o
   4   7  -5         57.79         67.39         2.62 o
   5   7  -5         60.04         55.90         2.49 o
   6   7  -5         27.60         36.63         1.92 o
   7   7  -5         19.53         22.15         1.81 o
  -6   8  -5        130.75        148.29         9.48 o
  -5   8  -5         81.52         77.57         3.13 o
  -4   8  -5         12.12         12.99         2.30 o
  -2   8  -5        118.14        121.67         5.58 o
  -1   8  -5         66.95         60.10         2.69 o
   0   8  -5         48.94         54.03         2.43 o
   1   8  -5        100.63        100.01         2.95 o
   2   8  -5         55.65         48.42         1.99 o
   3   8  -5        159.40        160.29         7.09 o
   4   8  -5          6.61          6.21         1.25 o
   5   8  -5         36.45         41.92         1.69 o
   6   8  -5         18.42         19.77         1.57 o
  -5   9  -5         17.92         15.40         1.65 o
  -4   9  -5          8.54          8.23         1.53 o
  -3   9  -5         40.94         41.96         2.37 o
  -2   9  -5         34.75         34.93         2.10 o
  -1   9  -5          0.49         -0.79         1.00 o
   0   9  -5          5.24          7.27         1.60 o
   1   9  -5         50.16         43.96         2.41 o
   2   9  -5         13.20         19.04         1.83 o
   3   9  -5         38.91         38.75         1.81 o
   4   9  -5          9.23          8.30         1.14 o
   5   9  -5         13.58         19.25         2.47 o
  -3  10  -5          7.87         10.07         2.41 o
  -2  10  -5         10.55         12.88         2.80 o
  -1  10  -5         16.96         16.54         1.66 o
   0  10  -5         12.70         14.30         1.50 o
   1  10  -5          9.92          8.81         1.70 o
   2  10  -5          9.80         10.45         2.60 o
   3  10  -5         10.21          9.42         1.79 o
   0   0  -4      11445.27      13006.76       665.17 o
   0   1  -4        156.42        148.90         3.59 o
   1   1  -4        627.81        647.48        17.09 o
  -1   2  -4        978.21       1165.46        27.14 o
   0   2  -4       1071.04       1102.13        32.72 o
   1   2  -4        569.17        524.62        11.89 o
   2   2  -4        156.64        154.63         3.79 o
  -2   3  -4         38.74         38.20         1.92 o
  -1   3  -4        306.38        330.70         7.90 o
   0   3  -4        657.26        697.72        16.03 o
   1   3  -4        371.33        435.79        11.85 o
   2   3  -4        125.26        118.32         3.45 o
   3   3  -4        140.23        141.56         4.88 o
  -3   4  -4         44.89         41.71         2.29 o
  -2   4  -4        387.13        316.62         9.89 o
  -1   4  -4        156.44        162.68         4.97 o
   0   4  -4         61.24         66.91         2.65 o
   1   4  -4       1676.79       1707.05        46.09 o
   2   4  -4        313.73        308.97        10.29 o
   3   4  -4          7.39         17.93         1.56 o
   4   4  -4        255.65        239.19         6.64 o
  -4   5  -4         99.02         93.41         4.79 o
  -3   5  -4        745.68        731.43        19.32 o
  -2   5  -4        193.57        172.50         4.64 o
  -1   5  -4         95.90         91.67         3.01 o
   0   5  -4        825.84        810.43        20.54 o
   1   5  -4         82.02         86.59         2.91 o
   2   5  -4        426.76        370.17         7.65 o
   3   5  -4        438.06        451.07         9.33 o
   4   5  -4        131.01        138.75         5.60 o
   5   5  -4        285.67        256.19         6.77 o
  -5   6  -4         27.22         24.50         2.18 o
  -4   6  -4        617.34        616.41        16.68 o
  -3   6  -4         65.23         70.50         2.62 o
  -2   6  -4        141.40        146.11         4.15 o
  -1   6  -4        228.13        178.77         4.94 o
   0   6  -4         77.84         89.21         2.94 o
   1   6  -4        306.69        302.80         6.66 o
   2   6  -4        125.58        119.02         3.29 o
   3   6  -4         97.19         95.17         2.87 o
   4   6  -4        356.13        357.33         8.93 o
   5   6  -4        142.81        147.58         4.58 o
   6   6  -4          7.57          5.21         1.17 o
  -6   7  -4          2.48          2.38         1.62 o
  -5   7  -4        129.81        137.33         4.10 o
  -4   7  -4        206.15        217.90         5.46 o
  -3   7  -4        115.67        110.85         3.54 o
  -2   7  -4         10.92          9.43         1.44 o
  -1   7  -4        154.98        141.44         4.17 o
   0   7  -4         50.07         49.66         2.26 o
   1   7  -4        223.35        207.23         5.02 o
   2   7  -4          0.95          2.85         1.02 o
   3   7  -4          6.51          6.35         1.10 o
   4   7  -4         64.59         66.83         2.59 o
   5   7  -4         16.80         17.89         1.88 o
   6   7  -4         48.56         56.59         2.45 o
   7   7  -4          1.91          2.40         0.87 o
  -7   8  -4          7.34          5.36         2.08 o
  -6   8  -4          1.15          0.59         0.96 o
  -5   8  -4         78.81         87.62         3.40 o
  -4   8  -4          9.06          3.14         1.20 o
  -3   8  -4          3.42          4.28         1.25 o
  -2   8  -4          7.94          5.92         1.29 o
  -1   8  -4         32.50         32.07         2.23 o
   0   8  -4        308.07        307.71         7.74 o
   1   8  -4        113.50        112.31         3.19 o
   2   8  -4         15.03         14.78         1.56 o
   3   8  -4         67.53         62.04         2.42 o
   4   8  -4         58.00         58.29         2.28 o
   5   8  -4         21.42         19.12         1.55 o
   6   8  -4         59.45         51.43         2.87 o
   7   8  -4         24.53         23.51         1.93 o
  -5   9  -4          9.82         11.66         1.87 o
  -4   9  -4         41.46         48.41         3.32 o
  -3   9  -4          9.60          9.07         1.44 o
  -2   9  -4         50.29         61.57         2.64 o
  -1   9  -4         39.55         36.44         2.11 o
   0   9  -4         21.31         18.11         1.73 o
   1   9  -4        128.86        131.33         3.43 o
   2   9  -4         51.14         49.61         2.09 o
   3   9  -4         15.49         17.28         1.57 o
   4   9  -4         21.54         24.05         1.59 o
   5   9  -4          3.62          2.40         0.86 o
  -3  10  -4         87.10        106.11         4.78 o
  -2  10  -4          5.88          5.17         2.33 o
  -1  10  -4         19.05         18.76         1.64 o
   0  10  -4        101.75        106.26         3.28 o
   1  10  -4         24.49         21.44         1.94 o
   2  10  -4         73.86         73.01         3.04 o
   3  10  -4         28.02         32.57         2.90 o
   0   1  -3       2068.33       2462.95        56.19 o
   1   1  -3        602.00        676.53        16.67 o
  -1   2  -3       1232.82       1204.01        31.84 o
   0   2  -3        643.32        677.07        20.38 o
   1   2  -3        579.32        726.08        17.74 o
   2   2  -3        652.94        650.92        16.86 o
  -2   3  -3       1147.11       1281.24        30.34 o
  -1   3  -3        179.60        215.09         7.36 o
   0   3  -3       1118.44       1162.85        33.80 o
   1   3  -3       1040.00       1090.89        25.81 o
   2   3  -3        168.35        174.59         4.15 o
   3   3  -3         46.23         49.17         4.68 o
  -3   4  -3        654.42        583.83        22.00 o
  -2   4  -3       2840.21       3212.55        93.44 o
  -1   4  -3        217.64        261.50         6.02 o
   0   4  -3        105.36        130.77         4.08 o
   1   4  -3         11.61          8.52         1.18 o
   2   4  -3        683.19        606.43        15.48 o
   3   4  -3        168.49        163.27         4.44 o
   4   4  -3        286.71        263.08         6.37 o
  -4   5  -3         63.50         52.60         2.40 o
  -3   5  -3        500.02        442.08        10.62 o
  -2   5  -3        119.09        112.75         4.43 o
  -1   5  -3         47.67         45.89         2.37 o
   0   5  -3         30.91         32.66         2.60 o
   1   5  -3        358.75        325.83        12.77 o
   2   5  -3        116.18        116.62         3.23 o
   3   5  -3        540.44        496.03        10.02 o
   4   5  -3         60.90         59.87         2.33 o
   5   5  -3         15.57         17.62         1.66 o
  -5   6  -3        124.97        117.41         3.84 o
  -4   6  -3        967.41        970.46        22.69 o
  -3   6  -3        685.49        693.73        16.26 o
  -2   6  -3         27.92         33.05         2.16 o
  -1   6  -3         84.42         72.52         2.74 o
   0   6  -3         27.73         22.04         1.88 o
   1   6  -3        130.52        120.41         3.12 o
   2   6  -3        140.97        145.33         3.64 o
   3   6  -3        200.49        212.25         6.15 o
   4   6  -3         85.18         87.38         2.75 o
   5   6  -3        183.14        183.62         4.53 o
   6   6  -3        118.03        115.42         3.83 o
  -6   7  -3         38.77         41.55         2.04 o
  -5   7  -3         50.68         56.33         2.29 o
  -4   7  -3         13.54         13.33         1.65 o
  -3   7  -3        124.18        122.09         3.84 o
  -2   7  -3        668.69        676.66        18.16 o
  -1   7  -3        384.59        377.84         9.20 o
   0   7  -3        169.35        164.25         4.20 o
   1   7  -3        113.47        119.77         3.24 o
   2   7  -3        132.37        132.90         3.25 o
   3   7  -3        119.18        118.20         3.38 o
   4   7  -3        203.89        214.79         5.31 o
   5   7  -3          6.78          4.66         1.08 o
   6   7  -3         23.52         27.17         2.06 o
   7   7  -3         38.26         38.52         2.21 o
  -7   8  -3         80.65         83.89         5.20 o
  -6   8  -3         82.47         72.30         2.76 o
  -5   8  -3         39.81         40.49         2.12 o
  -4   8  -3         38.32         28.79         2.78 o
  -3   8  -3         26.08         32.63         2.30 o
  -2   8  -3         10.15          6.97         1.21 o
  -1   8  -3         76.97         75.32         2.89 o
   0   8  -3        261.08        279.80         7.20 o
   1   8  -3         80.85         80.57         2.66 o
   2   8  -3        124.82        127.81         3.43 o
   3   8  -3        154.43        159.01         4.45 o
   4   8  -3         51.80         46.78         2.24 o
   5   8  -3         10.83         15.55         1.62 o
   6   8  -3         55.95         54.25         2.69 o
   7   8  -3         25.23         23.60         1.74 o
  -6   9  -3         54.61         60.35         3.03 o
  -5   9  -3        103.63        120.93         4.43 o
  -4   9  -3         56.59         60.96         2.50 o
  -3   9  -3          9.36          9.82         1.52 o
  -2   9  -3          5.89          5.86         1.18 o
  -1   9  -3         58.56         52.36         2.50 o
   0   9  -3         38.99         39.37         2.55 o
   1   9  -3          1.19         -0.71         1.09 o
   2   9  -3         42.76         43.93         2.10 o
   3   9  -3         56.67         61.85         2.43 o
   4   9  -3         36.28         35.19         2.22 o
   5   9  -3         16.85         16.93         1.89 o
   6   9  -3          4.39          8.42         1.29 o
  -4  10  -3         25.58         22.21         3.45 o
  -3  10  -3         11.70          9.85         1.40 o
  -2  10  -3         25.17         30.04         2.10 o
  -1  10  -3         54.10         57.41         2.37 o
   0  10  -3         14.49         13.22         1.55 o
   1  10  -3          6.05          3.82         1.05 o
   2  10  -3         72.96         72.79         2.75 o
   3  10  -3         52.81         52.77         3.10 o
   4  10  -3          2.64          0.18         1.03 o
   0   1  -2       1635.77       1752.42        60.43 o
   1   1  -2       5329.15       5530.92       141.58 o
  -1   2  -2       5910.29       6599.78       168.68 o
   0   2  -2       2187.64       2429.94        69.64 o
   1   2  -2       1098.36       1152.46        30.88 o
   2   2  -2       2278.43       2245.33        57.73 o
  -2   3  -2        178.65        237.54         5.90 o
  -1   3  -2        509.95        507.05        16.00 o
   0   3  -2         58.33         53.94         2.18 o
   1   3  -2        347.58        393.21         9.90 o
   2   3  -2         17.25         11.12         0.88 o
   3   3  -2        245.88        263.73         7.07 o
  -3   4  -2       1753.79       1985.96        58.50 o
  -2   4  -2       1364.95       1539.21        38.37 o
  -1   4  -2        338.53        353.36         8.70 o
   0   4  -2       1032.26       1081.49        29.64 o
   1   4  -2         56.86         47.38         1.72 o
   2   4  -2        651.60        718.58        18.02 o
   3   4  -2        648.71        632.04        19.50 o
   4   4  -2          3.44          4.49         1.38 o
  -4   5  -2        318.83        290.82         6.24 o
  -3   5  -2        120.18        124.62         3.55 o
  -2   5  -2        175.93        164.70         5.18 o
  -1   5  -2        952.42       1143.19        33.60 o
   0   5  -2        299.58        274.26        10.99 o
   1   5  -2        284.60        278.30        11.08 o
   2   5  -2         87.19         81.34         2.82 o
   3   5  -2        180.24        160.47         4.01 o
   4   5  -2        249.90        246.07         5.82 o
   5   5  -2         22.46         27.58         1.93 o
  -5   6  -2         47.25         49.45         2.35 o
  -4   6  -2          6.31          9.27         1.89 o
  -3   6  -2        346.98        313.56         7.99 o
  -2   6  -2        193.61        176.07         5.15 o
  -1   6  -2          7.42         10.41         1.51 o
   0   6  -2        424.66        390.22         7.83 o
   1   6  -2         66.96         63.98         2.23 o
   2   6  -2        149.14        157.50         3.59 o
   3   6  -2         96.77         99.25         2.67 o
   4   6  -2         47.28         46.28         2.16 o
   5   6  -2        428.36        414.67         9.40 o
   6   6  -2          9.18         10.09         1.40 o
  -6   7  -2         30.09         26.27         2.11 o
  -5   7  -2         18.65         16.84         1.71 o
  -4   7  -2        162.74        170.81         4.66 o
  -3   7  -2         24.21         25.24         2.13 o
  -2   7  -2         64.30         74.17         3.13 o
  -1   7  -2         22.15         22.20         2.51 o
   0   7  -2         19.62         20.23         1.95 o
   1   7  -2        517.02        508.53        11.15 o
   2   7  -2         45.44         40.05         1.86 o
   3   7  -2         78.66         69.38         2.28 o
   4   7  -2         19.71         15.33         1.59 o
   5   7  -2         32.13         23.70         1.80 o
   6   7  -2         26.71         24.69         2.22 o
   7   7  -2         69.42         82.72         4.73 o
  -7   8  -2          3.17          4.14         0.97 o
  -6   8  -2         20.27         22.28         3.32 o
  -5   8  -2          8.35          7.42         1.30 o
  -4   8  -2         50.73         54.17         2.65 o
  -3   8  -2         24.04         27.80         2.22 o
  -2   8  -2        145.46        157.99         5.04 o
  -1   8  -2        112.71        107.11         3.50 o
   0   8  -2         60.50         62.41         2.74 o
   1   8  -2        158.51        164.62         4.04 o
   2   8  -2         27.75         30.74         1.70 o
   3   8  -2          1.96          1.23         1.03 o
   4   8  -2        198.65        212.00         5.14 o
   5   8  -2         13.58          9.65         1.64 o
   6   8  -2        106.37        108.21         6.38 o
   7   8  -2          0.48         -0.95         0.95 o
  -6   9  -2          4.81          9.68         2.60 o
  -5   9  -2        109.04        129.65         5.96 o
  -4   9  -2         65.65         65.23         2.66 o
  -3   9  -2        119.20        117.28         3.80 o
  -2   9  -2          1.27          0.01         1.08 o
  -1   9  -2         32.11         30.35         2.72 o
   0   9  -2        334.53        346.42        13.05 o
   1   9  -2         93.65         95.87         2.88 o
   2   9  -2        109.09        114.14         3.49 o
   3   9  -2         77.72         73.47         2.57 o
   4   9  -2          7.09          7.90         1.39 o
   5   9  -2         52.50         53.51         3.87 o
   6   9  -2         13.16         15.51         1.79 o
  -4  10  -2         33.21         35.04         5.81 o
  -3  10  -2          7.22          4.88         1.16 o
  -2  10  -2         65.20         76.91         2.77 o
  -1  10  -2         80.34         85.19         3.05 o
   0  10  -2          9.14          8.97         1.19 o
   1  10  -2         65.12         64.34         2.98 o
   2  10  -2          3.40          1.00         0.98 o
   3  10  -2         30.78         43.53         2.52 o
   4  10  -2         19.89         14.57         2.67 o
   0  11  -2          6.18          3.90         1.82 o
   0   1  -1        749.03        753.63        23.16 o
   1   1  -1        584.95        631.88        17.67 o
  -1   2  -1       5432.29       5274.27       134.43 o
   0   2  -1       1124.52       1205.53        29.45 o
   1   2  -1        347.01        334.51         9.72 o
   2   2  -1       4557.34       4753.59       121.08 o
  -2   3  -1       1335.95       1402.95        35.31 o
  -1   3  -1        668.61        668.29        16.00 o
   0   3  -1       1080.14       1138.47        33.75 o
   1   3  -1        883.94        844.04        23.20 o
   2   3  -1         64.45         78.82         2.46 o
   3   3  -1       2569.51       3071.20        76.92 o
  -3   4  -1        259.75        301.31         8.00 o
  -2   4  -1        902.93        936.21        25.11 o
  -1   4  -1        344.64        415.54        10.55 o
   0   4  -1        644.60        632.77        16.62 o
   1   4  -1        196.38        185.03         4.85 o
   2   4  -1        208.42        186.32         4.52 o
   3   4  -1        296.63        297.92         9.26 o
   4   4  -1        255.24        253.66         5.67 o
  -4   5  -1         41.01         43.16         2.15 o
  -3   5  -1        267.71        254.61         6.06 o
  -2   5  -1        168.69        199.63         7.22 o
  -1   5  -1         33.43         45.03         2.45 o
   0   5  -1        443.78        457.84        16.12 o
   1   5  -1         10.65         19.78         2.50 o
   2   5  -1        590.29        630.97        13.72 o
   3   5  -1        199.18        182.24         3.80 o
   4   5  -1        151.89        146.36         3.98 o
   5   5  -1        129.99        132.88         3.52 o
  -5   6  -1         39.59         34.97         2.15 o
  -4   6  -1        202.80        200.82         5.18 o
  -3   6  -1        179.30        162.58         4.81 o
  -2   6  -1         37.41         33.06         3.05 o
  -1   6  -1        341.20        315.84         7.19 o
   0   6  -1        219.12        207.62         4.61 o
   1   6  -1         79.16         68.70         2.27 o
   2   6  -1        469.73        479.77         9.91 o
   3   6  -1         27.79         25.58         1.73 o
   4   6  -1        182.37        181.94         5.00 o
   5   6  -1        154.39        150.42         3.76 o
   6   6  -1        106.54        108.00         3.20 o
  -6   7  -1         83.99         79.59         2.96 o
  -5   7  -1         38.92         33.81         2.40 o
  -4   7  -1         19.63         16.78         2.43 o
  -3   7  -1        238.65        227.37         6.15 o
  -2   7  -1        703.35        702.66        16.36 o
  -1   7  -1        170.50        156.12         5.39 o
   0   7  -1        130.10        112.84         3.53 o
   1   7  -1        311.59        319.25         7.32 o
   2   7  -1         93.84         83.24         2.55 o
   3   7  -1         29.43         23.09         1.91 o
   4   7  -1        106.82        108.04         3.13 o
   5   7  -1          0.50         -0.95         0.95 o
   6   7  -1         38.67         45.21         2.54 o
   7   7  -1        102.04         97.50         4.47 o
  -7   8  -1         22.07         25.67         2.32 o
  -6   8  -1         37.91         33.45         2.00 o
  -5   8  -1        132.68        134.64         3.90 o
  -4   8  -1         81.42         76.20         3.73 o
  -3   8  -1         39.58         43.64         2.48 o
  -2   8  -1        192.67        204.76         5.72 o
  -1   8  -1        224.87        229.44         6.28 o
   0   8  -1        266.12        270.73         7.11 o
   1   8  -1        227.59        225.33         5.32 o
   2   8  -1        112.14        103.26         2.79 o
   3   8  -1        166.80        185.77         4.69 o
   4   8  -1         75.67         66.97         2.52 o
   5   8  -1          4.23          4.18         0.93 o
   6   8  -1          4.29          2.31         1.13 o
   7   8  -1         38.46         41.22         2.09 o
  -6   9  -1          8.81         16.26         3.38 o
  -5   9  -1         63.02         73.04         3.45 o
  -4   9  -1         32.88         38.51         2.35 o
  -3   9  -1         34.72         41.72         2.41 o
  -2   9  -1         17.18         14.43         2.39 o
  -1   9  -1         57.59         56.28         3.39 o
   0   9  -1         84.29         85.65         3.53 o
   1   9  -1         25.29         20.92         1.79 o
   2   9  -1         28.77         24.52         3.11 o
   3   9  -1        131.20        133.91         5.67 o
   4   9  -1         13.20         15.33         1.59 o
   5   9  -1         16.52         22.42         3.20 o
   6   9  -1          1.18          0.50         1.25 o
  -4  10  -1          4.27          8.85         2.86 o
  -3  10  -1          0.05          0.28         1.48 o
  -2  10  -1          3.96          3.45         1.63 o
  -1  10  -1         33.30         35.56         2.30 o
   0  10  -1          1.08          0.61         1.13 o
   1  10  -1         12.87         13.23         1.89 o
   2  10  -1         92.81         96.38         5.37 o
   3  10  -1        121.73        126.89         4.73 o
   4  10  -1         13.26         18.36         2.21 o
  -1  11  -1         70.89         69.45         4.42 o
   0  11  -1          6.39          8.59         1.85 o
   1  11  -1          1.34          1.63         1.03 o
   0   1   0       1833.15       1759.93        45.05 o
   1   1   0        122.76        129.84         3.40 o
  -1   2   0       7924.02       7920.39       233.77 o
   0   2   0       2855.37       3028.48        77.18 o
   1   2   0        211.12        212.13         5.59 o
   2   2   0          0.60          2.74         0.55 o
  -2   3   0        302.46        395.79        12.04 o
  -1   3   0       3011.92       3436.31        87.83 o
   0   3   0          3.96         17.34         0.83 o
   1   3   0         96.03         83.92         2.45 o
   2   3   0       1724.13       1969.93        45.19 o
   3   3   0         19.06         16.36         1.32 o
  -3   4   0         16.30          8.04         1.37 o
  -2   4   0        621.23        584.98        15.96 o
  -1   4   0        401.30        410.48         9.75 o
   0   4   0        340.89        335.74         9.02 o
   1   4   0       1139.23       1098.16        25.40 o
   2   4   0         13.68         19.39         1.35 o
   3   4   0         22.29         32.34         2.22 o
   4   4   0        234.72        232.92         5.56 o
  -4   5   0         46.35         49.32         2.22 o
  -3   5   0        559.44        542.95        14.50 o
  -2   5   0       1215.02       1282.84        39.93 o
  -1   5   0        553.86        616.22        16.31 o
   0   5   0        779.10        841.29        25.43 o
   1   5   0         13.06         14.58         1.99 o
   2   5   0       1201.07       1172.44        36.39 o
   3   5   0        495.87        494.29         9.44 o
   4   5   0          3.59          2.11         1.22 o
   5   5   0        418.40        383.90         9.59 o
  -5   6   0          4.61          2.84         1.18 o
  -4   6   0        442.45        423.53         9.52 o
  -3   6   0          1.24          0.31         1.46 o
  -2   6   0         57.33         46.52         2.95 o
  -1   6   0        439.35        370.02        10.43 o
   0   6   0          0.01          0.37         1.41 o
   1   6   0        458.74        477.70         9.77 o
   2   6   0        176.48        157.97         3.85 o
   3   6   0         53.05         54.74         2.36 o
   4   6   0         94.87        104.99         3.35 o
   5   6   0        108.83        100.04         3.37 o
   6   6   0         59.14         59.96         2.52 o
  -6   7   0          5.30          4.80         1.31 o
  -5   7   0         79.17         83.24         3.66 o
  -4   7   0        314.84        341.27         9.51 o
  -3   7   0          4.12          4.06         1.27 o
  -2   7   0          3.67          3.32         1.28 o
  -1   7   0          7.76         10.89         1.57 o
   0   7   0          0.39         -0.35         1.20 o
   1   7   0        161.51        143.21         3.66 o
   2   7   0          4.31          4.16         1.10 o
   3   7   0          1.81          4.21         1.23 o
   4   7   0         36.31         33.59         2.13 o
   5   7   0          2.71          5.68         1.25 o
   6   7   0         52.72         55.67         3.79 o
   7   7   0          7.46         10.36         1.97 o
  -7   8   0          0.29         -0.55         0.99 o
  -6   8   0          5.73          4.99         1.09 o
  -5   8   0         23.93         13.49         2.12 o
  -4   8   0         31.45         27.20         4.12 o
  -3   8   0         16.27         12.58         2.17 o
  -2   8   0         10.30          6.10         1.36 o
  -1   8   0         78.59         80.27         3.13 o
   0   8   0        348.68        349.14         8.00 o
   1   8   0         39.61         38.73         2.01 o
   2   8   0        188.44        191.78         4.76 o
   3   8   0         26.15         26.47         2.14 o
   4   8   0         90.02         75.40         2.74 o
   5   8   0          9.99          8.47         1.22 o
   6   8   0          0.74          1.51         0.92 o
   7   8   0         24.37         17.42         2.24 o
  -6   9   0          9.92          4.97         1.52 o
  -5   9   0          0.09          0.42         2.80 o
  -4   9   0         80.77         88.09         3.79 o
  -3   9   0         60.31         60.26         5.35 o
  -2   9   0          4.39          1.48         1.69 o
  -1   9   0         21.59         26.85         2.51 o
   0   9   0         23.58         21.14         2.23 o
   1   9   0        327.65        333.31         9.47 o
   2   9   0        105.13        103.35         4.50 o
   3   9   0         15.39         19.53         1.60 o
   4   9   0         13.68         13.47         1.38 o
   5   9   0          7.32         10.64         2.40 o
   6   9   0         69.68         85.23         4.29 o
  -4  10   0          0.15          1.69         1.82 o
  -3  10   0        168.40        218.25        11.97 o
  -2  10   0         97.00        113.86        14.05 o
  -1  10   0         21.22         19.46         2.50 o
   0  10   0         20.65         20.32         2.23 o
   1  10   0          1.92          0.45         1.14 o
   2  10   0          4.83          4.11         1.58 o
   3  10   0        102.11         99.13         3.75 o
   4  10   0        143.11        131.91         6.99 o
  -1  11   0         31.11         23.80         2.47 o
   0  11   0         14.12         18.34         2.34 o
   1  11   0         43.91         47.74         3.38 o
   0   1   1        798.26        799.39        20.02 o
   1   1   1        659.16        760.64        20.45 o
  -1   2   1       5324.72       5238.85       155.27 o
   0   2   1       1013.63       1093.56        29.45 o
   1   2   1        420.25        415.11         9.77 o
   2   2   1       4538.06       4729.75       139.80 o
  -2   3   1       1273.81       1311.33        49.84 o
  -1   3   1        571.55        564.04        15.92 o
   0   3   1       1073.06       1131.66        29.15 o
   1   3   1        978.70        958.94        23.24 o
   3   3   1       2534.40       2911.29        88.74 o
  -3   4   1        230.07        264.31         7.84 o
  -2   4   1        993.47        992.72        22.47 o
  -1   4   1        400.70        474.10        10.54 o
   0   4   1        655.59        636.29        16.58 o
   1   4   1        210.68        204.05         4.87 o
   2   4   1        174.71        158.62         5.01 o
   3   4   1        287.78        280.15         9.11 o
   4   4   1        258.25        261.53         6.13 o
  -4   5   1         40.05         43.54         2.45 o
  -3   5   1        273.36        255.91         6.67 o
  -2   5   1        198.15        222.17         9.51 o
  -1   5   1         35.85         45.90         2.24 o
   0   5   1        439.17        459.15        15.09 o
   1   5   1         13.05         26.53         1.94 o
   2   5   1        579.34        636.84        13.82 o
   3   5   1        164.84        152.86         4.29 o
   4   5   1        158.39        155.35         4.30 o
   5   5   1        135.19        135.50         4.58 o
  -5   6   1         42.08         36.11         2.26 o
  -4   6   1        212.96        203.58         6.42 o
  -3   6   1        199.43        176.40         6.31 o
  -2   6   1         56.16         47.63         3.18 o
  -1   6   1        360.22        309.86         8.04 o
   0   6   1        197.06        185.41         5.06 o
   1   6   1         66.68         53.25         2.44 o
   2   6   1        495.27        495.17        10.74 o
   3   6   1         25.73         19.97         1.88 o
   4   6   1        184.93        185.55         4.99 o
   5   6   1        162.99        159.45         4.88 o
   6   6   1        101.01        103.68         3.38 o
  -6   7   1         77.62         78.07         3.59 o
  -5   7   1         27.65         23.91         2.59 o
  -4   7   1         24.51         24.67         2.57 o
  -3   7   1        257.25        243.40         7.10 o
  -2   7   1        673.63        668.52        18.32 o
  -1   7   1        148.85        131.91         4.70 o
   0   7   1        136.81        118.46         3.49 o
   1   7   1        316.39        318.64         7.37 o
   2   7   1         96.24         85.05         2.93 o
   3   7   1         40.38         35.55         1.99 o
   4   7   1         99.15        102.83         3.33 o
   5   7   1          0.41         -0.30         1.04 o
   6   7   1         36.28         39.50         2.99 o
   7   7   1        109.12        106.64         3.36 o
  -7   8   1         22.72         28.06         1.95 o
  -6   8   1         39.48         35.38         3.37 o
  -5   8   1        130.45        138.36         4.40 o
  -4   8   1         72.22         67.68         4.28 o
  -3   8   1         29.15         28.38         2.78 o
  -2   8   1        162.28        167.20         6.23 o
  -1   8   1        232.72        246.98         7.55 o
   0   8   1        283.96        284.14         7.22 o
   1   8   1        211.93        208.14         5.75 o
   2   8   1         93.15         85.77         3.12 o
   3   8   1        176.25        192.77         5.08 o
   4   8   1         77.11         72.19         2.57 o
   5   8   1          3.27          3.89         0.99 o
   6   8   1          2.72          1.69         1.20 o
   7   8   1         44.17         45.07         2.72 o
  -6   9   1          8.53         20.29         2.86 o
  -5   9   1         66.15         68.32         9.81 o
  -4   9   1         35.81         37.54         3.53 o
  -3   9   1         33.91         38.47         3.35 o
  -2   9   1         16.53         15.74         6.63 o
  -1   9   1         63.22         58.13         3.34 o
   0   9   1         90.31         96.82         5.72 o
   1   9   1         27.11         24.95         1.96 o
   2   9   1         34.45         35.24         2.39 o
   3   9   1        124.94        131.59         3.72 o
   4   9   1         13.38         15.87         1.57 o
   5   9   1         14.84         21.53         1.59 o
   6   9   1          0.76          4.29         1.56 o
  -4  10   1          3.97          9.11         2.73 o
  -3  10   1          0.02          1.43         1.69 o
  -2  10   1          5.62          8.59         2.86 o
  -1  10   1         32.20         33.04         2.62 o
   0  10   1          1.67         -0.66         1.18 o
   1  10   1         11.09         12.28         2.23 o
   2  10   1         97.24         95.71         3.42 o
   3  10   1        116.94        116.63         4.55 o
   4  10   1         14.67         18.05         2.95 o
  -1  11   1         72.09         71.27         4.42 o
   1  11   1          1.69          0.33         1.06 o
   0   1   2       1407.64       1517.22        48.23 o
   1   1   2       5344.10       5549.49       163.51 o
  -1   2   2       5974.18       6604.60       238.80 o
   0   2   2       2133.47       2286.91        69.61 o
   1   2   2       1210.79       1256.67        30.89 o
   2   2   2       2283.86       2272.13        66.68 o
  -2   3   2        186.41        241.80         6.42 o
  -1   3   2        576.24        565.75        19.59 o
   0   3   2         71.84         64.63         2.61 o
   1   3   2        329.65        360.95         9.89 o
   2   3   2         16.38         10.59         1.00 o
   3   3   2        232.90        247.37         7.04 o
  -3   4   2       1733.65       1943.29        58.45 o
  -2   4   2       1325.97       1442.93        34.21 o
  -1   4   2        354.51        375.06        13.07 o
   0   4   2       1153.52       1210.15        33.98 o
   1   4   2         57.72         49.36         1.73 o
   2   4   2        602.95        657.74        18.03 o
   3   4   2        676.73        642.57        17.25 o
   4   4   2          3.78          4.23         1.33 o
  -4   5   2        305.64        283.41         8.24 o
  -3   5   2        112.57        111.69         5.30 o
  -2   5   2        139.50        143.73        10.28 o
  -1   5   2        899.54       1077.26        52.48 o
   0   5   2        298.98        275.61         9.20 o
   1   5   2        289.70        263.59        11.04 o
   2   5   2         96.81         94.92         2.94 o
   3   5   2        200.17        185.71         4.74 o
   4   5   2        250.70        243.03         6.33 o
   5   5   2         24.82         29.84         2.59 o
  -5   6   2         46.66         49.85         2.47 o
  -4   6   2          6.66          9.47         2.40 o
  -3   6   2        362.29        322.53         8.99 o
  -2   6   2        212.43        200.66         9.03 o
  -1   6   2          6.13          9.14         2.67 o
   0   6   2        404.05        355.95         9.28 o
   1   6   2         71.23         62.24         2.65 o
   2   6   2        128.64        131.50         4.19 o
   3   6   2         82.59         83.46         3.07 o
   4   6   2         44.42         43.99         2.23 o
   5   6   2        450.96        431.73        12.14 o
   6   6   2          8.15         10.15         1.61 o
  -6   7   2         28.16         22.57         2.53 o
  -5   7   2         19.65         22.13         2.12 o
  -4   7   2        158.66        162.75         6.03 o
  -3   7   2         22.60         19.44         2.86 o
  -2   7   2         68.63         77.28         4.18 o
  -1   7   2         26.57         26.85         2.71 o
   0   7   2         17.54         17.28         1.96 o
   1   7   2        527.44        503.00        12.28 o
   2   7   2         42.75         37.07         2.15 o
   3   7   2         80.06         70.29         2.63 o
   4   7   2         16.16         14.58         1.81 o
   5   7   2         26.43         23.14         2.16 o
   6   7   2         25.86         27.03         3.09 o
   7   7   2         71.09         85.10         3.25 o
  -7   8   2          2.31          1.30         1.29 o
  -6   8   2         20.42         22.47         2.13 o
  -5   8   2          7.70          8.43         1.72 o
  -4   8   2         46.33         44.36         3.61 o
  -3   8   2         24.02         24.33         3.50 o
  -2   8   2        157.64        168.60         6.06 o
  -1   8   2        118.84        108.28         4.07 o
   0   8   2         63.12         65.19         2.82 o
   1   8   2        135.39        142.56         4.40 o
   2   8   2         27.42         28.84         2.01 o
   3   8   2          3.82          2.71         1.05 o
   4   8   2        201.53        220.64         5.84 o
   5   8   2         13.46          8.50         1.22 o
   6   8   2        110.80        114.58         3.28 o
   7   8   2          0.41          0.33         0.96 o
  -6   9   2          4.46          3.25         1.56 o
  -5   9   2        113.87        142.17         7.93 o
  -4   9   2         65.64         55.80         4.55 o
  -3   9   2        113.65        103.53         7.02 o
  -2   9   2          0.98          0.36         1.52 o
  -1   9   2         34.11         31.71         2.76 o
   0   9   2        340.66        332.23        11.01 o
   1   9   2         96.33         96.15         3.63 o
   2   9   2        109.77        115.11         3.43 o
   3   9   2         66.57         65.22         2.79 o
   4   9   2          6.31          6.77         1.21 o
   5   9   2         62.87         61.00         2.94 o
   6   9   2         13.16         16.00         3.51 o
  -4  10   2         29.60         30.31         3.38 o
  -3  10   2          5.91          3.64         1.56 o
  -2  10   2         64.21         75.56         5.07 o
  -1  10   2         83.89         93.62         7.35 o
   0  10   2         10.02          8.02         1.58 o
   1  10   2         65.86         61.88         4.40 o
   2  10   2          2.82          2.20         1.42 o
   3  10   2         31.50         46.46         2.64 o
   4  10   2         19.95         15.38         1.96 o
   0  11   2          6.35          3.25         1.43 o
   0   1   3       2086.66       2454.76       126.17 o
   1   1   3        544.42        606.90        19.23 o
  -1   2   3       1344.67       1305.82        45.02 o
   0   2   3        634.46        694.70        35.25 o
   1   2   3        501.53        632.18        20.43 o
   2   2   3        644.23        652.17        19.45 o
  -2   3   3       1247.90       1372.63        47.31 o
  -1   3   3        221.50        255.38         7.56 o
   0   3   3       1087.50       1106.12        33.85 o
   1   3   3       1080.15       1149.88        25.84 o
   2   3   3        146.46        146.49         5.32 o
   3   3   3         73.14         68.35         2.49 o
  -3   4   3        604.00        551.69        21.66 o
  -2   4   3       2820.49       3117.71       154.91 o
  -1   4   3        192.70        239.86        15.09 o
   0   4   3        105.94        135.68         5.77 o
   1   4   3         14.04         11.97         1.24 o
   2   4   3        667.32        569.70        26.04 o
   3   4   3        153.06        148.20         5.26 o
   4   4   3        320.62        298.18        10.76 o
  -4   5   3         63.46         59.75         3.23 o
  -3   5   3        509.04        446.18        10.86 o
  -2   5   3        109.12        105.83         4.64 o
  -1   5   3         43.36         35.67         3.00 o
   0   5   3         35.35         31.35         4.94 o
   1   5   3        359.22        349.04        13.20 o
   2   5   3        132.79        135.27         3.64 o
   3   5   3        543.34        488.72        11.87 o
   4   5   3         47.51         48.02         2.72 o
   5   5   3         15.28         20.91         2.25 o
  -5   6   3        127.23        122.43         4.53 o
  -4   6   3        961.82        965.02        29.16 o
  -3   6   3        667.56        660.71        16.08 o
  -2   6   3         16.78         22.98         2.85 o
  -1   6   3         72.28         67.08         4.00 o
   0   6   3         21.93         16.34         1.96 o
   1   6   3        133.95        116.10         3.78 o
   2   6   3        158.16        162.71         4.43 o
   3   6   3        227.85        240.42         6.71 o
   4   6   3         74.53         74.45         2.93 o
   5   6   3        170.06        169.14         5.52 o
   6   6   3        101.47         99.89         3.77 o
  -6   7   3         37.98         36.79         2.37 o
  -5   7   3         39.59         42.12         2.76 o
  -4   7   3          7.72          6.30         2.16 o
  -3   7   3        132.72        133.12         4.78 o
  -2   7   3        714.18        702.28        21.17 o
  -1   7   3        354.53        355.11        14.61 o
   0   7   3        154.74        149.39         5.84 o
   1   7   3        101.39        102.01         3.57 o
   2   7   3        123.95        119.14         3.83 o
   3   7   3        131.47        126.35         4.09 o
   4   7   3        219.38        227.56         6.50 o
   5   7   3         10.75          7.17         1.40 o
   6   7   3         30.81         37.04         2.07 o
   7   7   3         37.72         37.28         5.81 o
  -7   8   3         76.38         79.84         3.77 o
  -6   8   3         88.72         83.94         3.56 o
  -5   8   3         47.07         48.01         2.83 o
  -4   8   3         48.81         39.02         4.16 o
  -3   8   3         35.08         39.65         4.27 o
  -2   8   3         12.44         11.16         2.39 o
  -1   8   3         76.86         71.02         3.79 o
   0   8   3        275.00        281.77         7.24 o
   1   8   3         80.52         81.32         2.97 o
   2   8   3        120.65        119.08         3.72 o
   3   8   3        150.58        155.58         4.41 o
   4   8   3         51.19         48.69         3.83 o
   5   8   3          8.72         14.36         1.57 o
   6   8   3         57.62         58.67         2.48 o
   7   8   3         25.20         24.73         1.58 o
  -6   9   3         52.27         52.55         3.90 o
  -5   9   3        106.30        126.17         7.54 o
  -4   9   3         53.25         53.72         4.29 o
  -3   9   3          8.01          7.15         1.95 o
  -2   9   3          3.16          4.29         1.59 o
  -1   9   3         61.44         55.59         3.05 o
   0   9   3         34.75         38.28         2.97 o
   1   9   3          1.84          2.73         1.67 o
   2   9   3         47.98         46.74         2.10 o
   3   9   3         57.04         60.94         2.55 o
   4   9   3         29.77         26.89         1.94 o
   5   9   3         17.63         22.43         1.92 o
   6   9   3          3.70          8.69         1.25 o
  -4  10   3         25.67         29.40         2.73 o
  -2  10   3         24.76         30.83         3.12 o
  -1  10   3         56.27         69.36         3.43 o
   0  10   3         13.54         11.27         1.86 o
   1  10   3          4.74          3.71         1.16 o
   2  10   3         68.92         67.93         5.03 o
   3  10   3         57.80         55.64         2.73 o
   4  10   3          1.51          0.94         1.17 o
   0   1   4        157.97        154.26         8.06 o
   1   1   4        682.17        717.97        34.34 o
  -1   2   4        988.84       1201.11        42.82 o
   0   2   4       1031.83       1089.58        56.59 o
   1   2   4        518.65        474.10        18.76 o
   2   2   4        142.09        137.36         4.32 o
  -2   3   4         45.19         46.13         2.17 o
  -1   3   4        289.60        322.16        10.26 o
   0   3   4        601.53        665.63        20.70 o
   1   3   4        380.68        462.22        13.74 o
   2   3   4        127.28        115.56         3.53 o
   3   3   4        129.46        131.59         4.40 o
  -3   4   4         40.38         39.56         2.45 o
  -2   4   4        369.93        296.94        10.01 o
  -1   4   4        162.99        176.21         8.00 o
   0   4   4         60.90         72.49         7.02 o
   1   4   4       1783.67       1899.73        53.36 o
   2   4   4        310.32        329.21        10.26 o
   3   4   4          3.45         14.92         1.89 o
   4   4   4        197.51        190.14         9.79 o
  -4   5   4        100.65         99.42         4.24 o
  -3   5   4        772.24        732.74        17.37 o
  -2   5   4        184.05        158.49         4.70 o
  -1   5   4         83.14         82.59         4.72 o
   0   5   4        831.82        828.98        58.23 o
   1   5   4         82.58         90.45         3.38 o
   2   5   4        426.36        366.59        10.52 o
   3   5   4        451.86        465.07        12.40 o
   4   5   4        129.53        142.67         7.33 o
   5   5   4        289.14        268.54         8.71 o
  -5   6   4         27.14         23.44         2.16 o
  -4   6   4        640.10        636.81        16.73 o
  -3   6   4         67.64         67.43         2.87 o
  -2   6   4        160.40        170.67         5.08 o
  -1   6   4        220.18        177.18         6.49 o
   0   6   4         81.07         93.40         3.40 o
   1   6   4        281.43        269.53         7.35 o
   2   6   4        128.21        115.07         3.68 o
   3   6   4        104.06         96.01         3.57 o
   4   6   4        354.26        363.16        10.17 o
   5   6   4        152.95        162.12         5.79 o
   6   6   4          2.78          1.38         1.10 o
  -6   7   4          2.19          2.26         1.20 o
  -5   7   4        127.31        150.74        10.08 o
  -4   7   4        214.61        231.25         6.57 o
  -3   7   4        101.56         95.03         3.59 o
  -2   7   4         11.90          9.22         1.56 o
  -1   7   4        150.28        140.53         6.68 o
   0   7   4         54.47         57.52         2.89 o
   1   7   4        227.87        201.54         5.56 o
   2   7   4          1.51          1.74         1.33 o
   3   7   4          6.67          5.33         1.19 o
   4   7   4         64.88         63.26         2.92 o
   5   7   4         19.02         20.62         2.16 o
   6   7   4         43.60         51.34         2.48 o
   7   7   4          1.93          2.38         0.97 o
  -7   8   4          7.42          5.73         1.25 o
  -6   8   4          1.20         -0.50         1.68 o
  -5   8   4         73.33         74.08         3.49 o
  -4   8   4          9.99          7.67         5.14 o
  -3   8   4          5.61          7.02         2.21 o
  -2   8   4          9.37          7.24         2.66 o
  -1   8   4         32.35         36.64         2.69 o
   0   8   4        317.91        307.52         8.71 o
   1   8   4        109.38        109.58         3.58 o
   2   8   4         23.62         19.38         1.93 o
   3   8   4         61.81         57.70         2.97 o
   4   8   4         57.65         57.23         2.59 o
   5   8   4         17.68         14.08         1.89 o
   6   8   4         58.11         50.53         3.38 o
   7   8   4         24.59         25.03         1.95 o
  -5   9   4          8.29          7.02         2.21 o
  -4   9   4         39.41         44.10         3.77 o
  -3   9   4          8.91          7.67         1.95 o
  -2   9   4         45.90         57.46         3.56 o
  -1   9   4         36.85         32.94         2.58 o
   0   9   4         19.24         18.24         2.04 o
   1   9   4        124.73        127.55         5.80 o
   2   9   4         52.61         49.81         2.46 o
   3   9   4         18.93         23.08         1.84 o
   4   9   4         31.10         29.94         2.52 o
   5   9   4          3.54          2.37         0.93 o
  -3  10   4         87.03        123.82         7.41 o
  -2  10   4          7.56          3.44         2.34 o
  -1  10   4         19.44         19.19         2.31 o
   0  10   4         91.00        103.72         4.64 o
   1  10   4         23.07         21.67         2.11 o
   2  10   4         71.34         70.43         3.72 o
   3  10   4         30.50         33.42         5.66 o
   4  10   4          9.56         10.02         2.47 o
   0   1   5        172.03        189.25         6.79 o
   1   1   5        232.44        290.86         8.36 o
  -1   2   5       2358.43       2743.22        84.28 o
   0   2   5       1112.25       1289.74        46.99 o
   1   2   5        136.60        116.62         4.09 o
   2   2   5       1273.31       1374.05        41.82 o
  -2   3   5        391.98        320.71         8.93 o
  -1   3   5       1153.15       1274.68        35.56 o
   0   3   5        945.33        999.61        35.46 o
   1   3   5        594.52        715.12        22.00 o
   2   3   5         25.72         21.31         1.87 o
   3   3   5        214.68        177.01         7.08 o
  -3   4   5        594.79        611.99        15.03 o
  -2   4   5        456.30        410.52         9.69 o
  -1   4   5        137.58        145.05         5.30 o
   0   4   5         36.03         35.05         2.96 o
   1   4   5        155.00        167.55         8.52 o
   2   4   5        410.45        435.17        15.68 o
   3   4   5        869.44        809.82        21.44 o
   4   4   5        140.84        143.16         4.81 o
  -4   5   5         49.86         49.40         2.76 o
  -3   5   5        151.18        141.23         4.90 o
  -2   5   5         60.03         59.58         2.75 o
  -1   5   5        135.10        151.90         5.95 o
   0   5   5        115.69        104.52         3.55 o
   1   5   5         19.96         19.85         1.93 o
   2   5   5        271.69        264.84         7.41 o
   3   5   5        441.60        420.53        11.68 o
   4   5   5        307.42        289.14         9.57 o
   5   5   5         99.43         99.90         3.82 o
  -5   6   5          3.17          1.36         1.22 o
  -4   6   5         73.31         85.09         3.31 o
  -3   6   5         11.78         17.11         2.51 o
  -2   6   5         65.94         57.11         2.90 o
  -1   6   5        253.77        228.35         5.90 o
   0   6   5        137.27        126.61         4.04 o
   1   6   5        280.73        289.15         7.25 o
   2   6   5        782.82        766.44        20.42 o
   4   6   5         80.01         77.86         3.43 o
   5   6   5        231.48        215.41         7.12 o
   6   6   5         50.01         54.52         7.35 o
  -6   7   5         10.83         14.31         3.12 o
  -5   7   5        111.63        112.19         4.92 o
  -4   7   5         86.52         91.53         3.43 o
  -3   7   5        175.72        176.26         5.01 o
  -2   7   5        194.83        196.19         6.11 o
  -1   7   5        292.42        288.34         9.64 o
   0   7   5         27.26         23.73         2.50 o
   1   7   5          6.34          7.41         2.82 o
   2   7   5        222.76        211.00         6.57 o
   3   7   5        143.89        155.88         6.25 o
   4   7   5         67.80         72.83         3.24 o
   5   7   5         65.79         59.55         3.87 o
   6   7   5         30.30         39.02         3.57 o
   7   7   5         21.38         20.41         1.73 o
  -6   8   5        127.19        141.80         6.40 o
  -5   8   5         81.30         74.67         3.77 o
  -4   8   5         12.68         14.89         2.59 o
  -3   8   5        139.82        151.61         5.79 o
  -2   8   5        113.83        116.72         4.78 o
  -1   8   5         63.07         57.56         3.22 o
   0   8   5         53.51         54.00         2.48 o
   1   8   5         96.37         93.89         3.57 o
   2   8   5         48.46         42.96         2.74 o
   3   8   5        152.79        159.25        12.55 o
   4   8   5          3.16          3.20         1.11 o
   5   8   5         33.73         38.70         2.04 o
   6   8   5         18.33         19.70         1.55 o
  -4   9   5         10.18         10.41         2.60 o
  -3   9   5         45.35         48.60         3.71 o
  -2   9   5         34.80         37.91         2.93 o
  -1   9   5          0.65          1.44         1.36 o
   0   9   5          5.37          8.58         1.90 o
   1   9   5         51.14         44.93         2.14 o
   2   9   5         15.32         18.20         1.66 o
   3   9   5         40.48         38.13         1.95 o
   4   9   5         10.12         11.44         1.43 o
   5   9   5         13.72         13.86         1.38 o
  -3  10   5          9.62         11.45         2.60 o
  -2  10   5         10.44         10.54         2.86 o
  -1  10   5         16.63         17.95         3.51 o
   0  10   5         11.14         13.45         2.20 o
   1  10   5          9.22          6.93         2.95 o
   2  10   5         10.51          9.37         2.60 o
   3  10   5          8.37          9.76         1.65 o
   0   1   6       1743.81       2045.44       110.82 o
   1   1   6        178.37        169.61         9.89 o
  -1   2   6       1098.81       1325.59        37.47 o
   0   2   6         75.32         97.15         4.73 o
   2   2   6        449.62        485.31        17.89 o
  -2   3   6         56.78         77.46         2.59 o
  -1   3   6        198.46        214.69        14.71 o
   0   3   6        203.13        210.95         8.28 o
   1   3   6        632.69        622.14        22.26 o
   2   3   6         22.47         23.42         1.91 o
   3   3   6        200.76        157.49         4.95 o
  -3   4   6        625.57        651.53        16.99 o
  -2   4   6        390.90        388.49         8.35 o
  -1   4   6        134.59        124.68         3.74 o
   0   4   6        635.95        556.86        13.62 o
   1   4   6        101.38         83.94         3.34 o
   2   4   6        667.65        647.67        17.59 o
   3   4   6        403.06        358.42         9.36 o
   4   4   6        173.22        156.92         4.94 o
  -4   5   6        313.10        316.91         9.01 o
  -3   5   6          0.61          1.10         1.24 o
  -2   5   6        241.31        231.58         6.41 o
  -1   5   6        627.36        614.63        15.25 o
   0   5   6          2.51          6.21         1.53 o
   1   5   6        136.50        120.99         5.17 o
   2   5   6          4.97          2.53         1.13 o
   3   5   6         59.22         44.34         2.84 o
   4   5   6         63.20         63.43         3.04 o
   5   5   6        101.18         95.22         3.70 o
  -5   6   6        103.38        104.92         4.15 o
  -4   6   6        236.64        227.47         6.55 o
  -3   6   6        234.58        200.11         5.92 o
  -2   6   6        237.15        235.26         6.36 o
  -1   6   6         16.77         14.20         1.69 o
   0   6   6        325.31        294.67         7.07 o
   1   6   6         73.98         72.04         3.07 o
   2   6   6        377.76        358.88        10.41 o
   3   6   6        115.67        114.68         4.95 o
   4   6   6         85.32         85.25         3.80 o
   5   6   6        204.53        188.06         6.44 o
   6   6   6         33.75         33.09         2.17 o
  -6   7   6         13.38         10.69         1.71 o
  -5   7   6         13.67         14.82         2.34 o
  -4   7   6         56.16         67.86         3.32 o
  -3   7   6          0.18          0.15         1.56 o
  -2   7   6         20.86         19.34         2.25 o
  -1   7   6         34.25         38.58         2.56 o
   0   7   6          1.08          1.08         1.15 o
   1   7   6        139.90        118.38         3.87 o
   2   7   6         84.83         73.24         3.66 o
   3   7   6         63.97         66.60         3.32 o
   4   7   6        130.15        113.06         4.46 o
   5   7   6         80.27         80.08         3.48 o
   6   7   6          3.98          4.58         0.95 o
   7   7   6         51.53         47.25         2.20 o
  -6   8   6          1.29         -0.52         2.99 o
  -5   8   6         10.67          9.07         2.16 o
  -4   8   6         13.28         14.66         2.21 o
  -3   8   6         10.90          5.07         1.32 o
  -2   8   6         51.80         58.80         2.88 o
  -1   8   6        119.53        110.45         5.92 o
   0   8   6         23.94         22.09         3.15 o
   1   8   6        385.19        383.64        13.41 o
   2   8   6         31.23         32.22         2.53 o
   3   8   6         29.88         26.99         1.88 o
   4   8   6        155.93        164.56         5.45 o
   5   8   6          3.28          3.67         0.89 o
   6   8   6          7.92          8.42         2.14 o
  -4   9   6          8.00          9.63         3.25 o
  -3   9   6         62.07         63.84         8.06 o
  -2   9   6          8.25          5.95         1.47 o
  -1   9   6          6.57          3.90         1.50 o
   0   9   6         95.46         98.47         8.40 o
   1   9   6         39.95         41.56         2.56 o
   2   9   6        191.41        198.63         8.40 o
   3   9   6         47.20         42.10         2.74 o
   4   9   6         35.95         37.50         1.90 o
   5   9   6         60.31         72.31         4.55 o
  -2  10   6         33.58         27.71         3.64 o
  -1  10   6         37.57         32.50         2.74 o
   0  10   6          8.51          8.33         2.86 o
   2  10   6         41.24         42.28         3.51 o
   1   2   7         24.58         35.04         3.46 o
   2   2   7       1192.17       1212.86        28.56 o
  -2   3   7        532.16        513.63        12.01 o
  -1   3   7         14.61         19.43         1.74 o
   0   3   7        221.94        167.68         4.80 o
   1   3   7        494.99        467.28        10.58 o
   2   3   7        280.94        272.79         6.46 o
   3   3   7        288.88        278.25         6.67 o
  -3   4   7        314.62        293.56        11.40 o
  -2   4   7        388.61        361.87         8.04 o
  -1   4   7        229.95        229.68         6.07 o
   0   4   7        168.81        174.40         4.39 o
   1   4   7         41.89         39.50         2.04 o
   2   4   7        220.98        198.88         5.02 o
   3   4   7        224.66        192.60         5.63 o
   4   4   7         54.36         55.02         2.67 o
  -4   5   7         34.57         32.80         2.43 o
  -3   5   7        166.53        170.61         5.22 o
  -2   5   7        309.43        293.86         6.60 o
  -1   5   7        126.85        117.75         3.41 o
   0   5   7          0.19          2.16         1.19 o
   1   5   7         16.57         19.98         1.99 o
   2   5   7         58.86         58.94         2.45 o
   3   5   7         57.72         48.29         2.42 o
   4   5   7        159.87        162.40         4.83 o
   5   5   7         49.96         47.14         2.54 o
  -5   6   7          1.76          0.58         1.38 o
  -4   6   7        113.69        111.54         3.72 o
  -3   6   7        166.38        159.44         4.78 o
  -2   6   7         17.13         17.04         1.86 o
  -1   6   7        113.06        104.78         3.59 o
   0   6   7        293.85        275.07         6.69 o
   1   6   7        141.92        140.55         4.14 o
   2   6   7        113.85        119.24         3.90 o
   3   6   7         70.96         70.41         2.68 o
   4   6   7        213.56        218.67         5.59 o
   5   6   7        108.30         89.80         5.83 o
   6   6   7         53.56         57.98         2.79 o
  -6   7   7        104.12        104.91         3.88 o
  -5   7   7         24.73         29.79         2.05 o
  -4   7   7         17.44         15.46         1.87 o
  -3   7   7         19.43         14.44         2.26 o
  -2   7   7         48.09         60.00         2.84 o
  -1   7   7        135.86        125.66         3.87 o
   0   7   7         28.51         20.73         1.82 o
   1   7   7         31.40         36.82         2.23 o
   2   7   7         76.00         75.52         2.85 o
   3   7   7        130.73        125.61         4.03 o
   4   7   7        156.64        162.24         4.72 o
   5   7   7         10.97         16.24         1.91 o
   6   7   7         27.56         32.29         2.16 o
   7   7   7        198.71        211.85        12.03 o
  -5   8   7         45.85         47.64         2.89 o
  -4   8   7         73.66         83.44         5.41 o
  -3   8   7         53.17         45.41         3.90 o
  -2   8   7         70.73         71.84         3.87 o
  -1   8   7         54.06         57.37         2.78 o
   0   8   7         48.07         59.50         4.30 o
   1   8   7         37.25         37.05         2.29 o
   2   8   7          2.09          1.19         1.06 o
   3   8   7         44.32         43.17         2.08 o
   4   8   7         35.81         36.46         2.90 o
   5   8   7          7.99          7.21         1.15 o
  -4   9   7         13.93         16.26         2.99 o
  -3   9   7         27.56         28.99         2.72 o
  -2   9   7         23.36         29.20         5.53 o
  -1   9   7         63.87         75.82         5.33 o
   0   9   7         40.95         38.16         4.94 o
   1   9   7          6.05          4.08         1.54 o
   2   9   7         15.77         10.65         1.54 o
   3   9   7         60.17         60.90         2.45 o
   4   9   7         23.86         24.79         1.58 o
   0   0   8       1209.90       1288.45        69.06 o
   0   1   8          4.69          7.09         0.96 o
   1   1   8        341.01        313.50         7.18 o
  -1   2   8         82.82         90.86         3.06 o
   0   2   8         89.55         71.84         2.30 o
   1   2   8        467.76        393.98         8.30 o
   2   2   8        234.90        213.79         4.77 o
  -2   3   8        139.93        127.11         3.65 o
  -1   3   8        109.23         94.38         3.14 o
   0   3   8        414.24        399.60         8.12 o
   1   3   8        219.42        223.87         5.27 o
   2   3   8        221.53        214.95         5.41 o
   3   3   8         60.38         67.29         2.50 o
  -3   4   8         94.68         94.74         3.51 o
  -2   4   8        150.88        121.08         3.75 o
   0   4   8        212.65        205.70         4.67 o
   1   4   8        689.41        658.40        14.95 o
   2   4   8        358.52        344.88         7.88 o
   3   4   8         66.19         66.21         2.69 o
   4   4   8        433.77        475.33        14.91 o
  -4   5   8         42.94         41.08         2.26 o
  -3   5   8         37.97         27.80         2.19 o
  -2   5   8        148.23        149.14         4.50 o
  -1   5   8        460.19        439.38         9.83 o
   0   5   8        679.36        681.17        14.94 o
   1   5   8         29.77         24.94         1.86 o
   3   5   8        231.30        229.63         5.84 o
   4   5   8        278.19        292.21         8.04 o
   5   5   8        506.96        503.24        19.26 o
  -5   6   8         26.23         27.05         2.22 o
  -4   6   8        142.97        138.45         5.00 o
  -3   6   8         74.76         74.48         2.98 o
  -2   6   8        148.68        152.30         4.65 o
  -1   6   8        154.65        132.56         4.16 o
   0   6   8        226.78        221.66         5.97 o
   1   6   8        337.21        336.75         8.62 o
   2   6   8         66.18         64.74         2.46 o
   3   6   8         13.78         13.06         1.65 o
   4   6   8          5.65          2.42         1.03 o
   5   6   8         29.70         31.20         2.26 o
   6   6   8        109.05        125.06         4.13 o
  -6   7   8          8.89         10.63         1.58 o
  -5   7   8         30.76         38.00         4.23 o
  -4   7   8         14.71         17.92         1.83 o
  -3   7   8         85.29         94.81         3.77 o
  -2   7   8         62.68         54.15         3.06 o
  -1   7   8         88.27         97.04         3.42 o
   0   7   8        197.42        204.06         6.94 o
   1   7   8          1.77          1.39         1.29 o
   2   7   8         86.17         84.48         4.07 o
   3   7   8         54.68         58.90         3.13 o
   4   7   8         16.45         20.22         1.90 o
   5   7   8         33.32         41.82         2.02 o
   6   7   8         51.65         60.63         2.45 o
  -4   8   8          2.23          1.78         1.14 o
  -3   8   8          7.95          4.70         1.17 o
  -2   8   8          2.48          1.92         1.41 o
  -1   8   8         28.41         32.69         3.06 o
   0   8   8        117.12        112.37         3.91 o
   1   8   8          7.38          8.72         1.47 o
   2   8   8          6.38          5.40         1.07 o
   3   8   8         37.57         33.32         2.02 o
   4   8   8         16.61         15.35         2.76 o
   5   8   8         73.22         67.74         2.53 o
  -2   9   8         14.37         21.07         3.25 o
  -1   9   8         18.71         17.69         2.99 o
   0   9   8          3.37          4.55         2.08 o
   1   9   8         62.62         73.74         4.94 o
   2   9   8          2.45          0.54         1.34 o
   3   9   8         31.60         41.33         2.15 o
   0   1   9        148.92        169.67         3.75 o
   1   1   9        276.54        259.19         5.61 o
  -1   2   9        317.81        296.85         6.69 o
   0   2   9        276.80        298.37         6.56 o
   1   2   9         88.52         84.94         2.41 o
   2   2   9        610.17        620.72        13.16 o
  -2   3   9        234.49        212.02         6.23 o
  -1   3   9         94.68         98.06         3.12 o
   0   3   9        296.61        277.87         5.91 o
   1   3   9         86.63         81.88         2.83 o
   2   3   9         24.34         21.59         1.83 o
   3   3   9        223.11        217.25         6.49 o
  -3   4   9        182.79        177.95         4.99 o
  -2   4   9        133.48        139.29         4.60 o
  -1   4   9        100.62         82.28         2.57 o
   0   4   9         48.81         43.03         1.75 o
   1   4   9         23.61         22.30         1.73 o
   2   4   9          3.88          4.06         0.94 o
   3   4   9        851.92        801.33        18.96 o
   4   4   9          7.69          7.92         1.77 o
  -4   5   9        168.45        166.16         6.00 o
  -3   5   9         62.99         56.83         2.66 o
  -2   5   9         94.00         97.85         4.19 o
  -1   5   9         15.09         17.88         1.61 o
   0   5   9          1.45          1.18         0.91 o
   1   5   9         85.02         92.77         2.81 o
   2   5   9          6.11          5.59         1.05 o
   3   5   9        120.55        118.16         3.62 o
   4   5   9        197.49        208.81         6.08 o
   5   5   9         40.90         37.57         2.04 o
  -5   6   9          4.45          5.16         1.66 o
  -4   6   9          7.13          5.07         1.04 o
  -3   6   9         34.16         31.20         4.16 o
  -2   6   9        149.23        142.44         5.19 o
  -1   6   9         24.31         30.81         2.20 o
   0   6   9        204.43        215.48         5.62 o
   1   6   9        141.92        143.54         3.96 o
   2   6   9        208.91        212.93         5.52 o
   3   6   9         16.85         14.93         2.12 o
   4   6   9         34.44         32.55         1.96 o
   5   6   9          0.99          1.25         0.88 o
   6   6   9         82.91         86.25         5.61 o
  -5   7   9         12.66         13.44         1.34 o
  -4   7   9          6.79         10.29         1.63 o
  -3   7   9         69.25         70.82         2.73 o
  -2   7   9        120.70        122.82         4.38 o
  -1   7   9         44.57         45.00         2.77 o
   0   7   9          3.30          3.90         1.04 o
   1   7   9         66.69         62.60         2.26 o
   2   7   9        262.42        263.06         6.60 o
   3   7   9        126.69        124.84         3.77 o
   4   7   9         29.77         31.04         2.11 o
   5   7   9         49.85         57.39         3.58 o
  -3   8   9         42.15         39.28         3.77 o
  -2   8   9        134.84        141.46         6.29 o
  -1   8   9         17.01         16.28         2.73 o
   0   8   9          1.96         -1.17         1.47 o
   1   8   9         40.24         42.14         2.56 o
   2   8   9         41.47         45.97         2.65 o
   3   8   9         92.66         94.76         8.52 o
   4   8   9         22.17         17.79         1.25 o
  -1   9   9         31.54         33.56         3.12 o
   0   9   9         22.32         29.92         3.12 o
   1   9   9         10.32         15.87         2.73 o
   0   1  10        383.56        385.40         8.18 o
   1   1  10        103.88         99.94         2.70 o
  -1   2  10         29.71         36.19         1.71 o
   0   2  10         56.24         52.54         2.09 o
   1   2  10        816.05        774.22        15.47 o
   2   2  10        122.87        129.74         3.18 o
  -2   3  10         55.28         59.01         2.24 o
  -1   3  10        111.03        112.73         2.93 o
   0   3  10        114.75        103.63         2.74 o
   1   3  10        590.26        576.40        11.64 o
   2   3  10         18.46         23.32         1.52 o
   3   3  10         20.85         28.25         1.97 o
  -3   4  10        104.21        102.02         3.32 o
  -2   4  10         65.62         64.29         2.30 o
  -1   4  10         14.26         15.34         1.41 o
   0   4  10        508.54        462.07         9.27 o
   1   4  10         32.98         32.87         1.70 o
   2   4  10        440.03        463.90        11.19 o
   3   4  10        106.73         97.80         3.64 o
   4   4  10         24.58         26.54         1.96 o
  -4   5  10        103.86        103.24         2.98 o
  -3   5  10         28.43         33.88         2.31 o
  -2   5  10        134.26        144.14         4.07 o
  -1   5  10        129.78        138.37         3.54 o
   0   5  10         89.29         93.28         3.01 o
   1   5  10         79.68         87.57         2.63 o
   2   5  10         34.68         41.30         2.24 o
   3   5  10         29.98         22.09         2.17 o
   4   5  10         64.28         68.14         2.69 o
   5   5  10         13.95         15.15         1.57 o
  -5   6  10        119.25        120.03         4.16 o
  -4   6  10         19.60         17.62         1.60 o
  -3   6  10        172.48        166.37         5.28 o
  -2   6  10        124.73        133.61         4.03 o
  -1   6  10          7.89          3.54         1.02 o
   0   6  10        185.92        194.18         6.75 o
   1   6  10          1.16          0.92         0.90 o
   2   6  10         68.22         69.69         3.15 o
   3   6  10         59.58         61.69         2.55 o
   4   6  10         17.17         19.66         1.53 o
   5   6  10         43.25         44.72         2.12 o
   6   6  10         23.96         24.40         2.07 o
  -5   7  10          7.05          3.90         1.43 o
  -4   7  10         32.45         38.53         2.98 o
  -3   7  10          6.31          6.94         1.37 o
  -2   7  10         17.27         18.17         2.21 o
  -1   7  10        115.39        113.34         5.63 o
   0   7  10         22.54         23.75         2.13 o
   1   7  10          1.90          0.51         1.05 o
   2   7  10         23.99         24.89         1.59 o
   3   7  10         41.59         51.14         2.46 o
   4   7  10         34.27         29.75         1.53 o
   5   7  10         38.52         40.49         1.82 o
  -3   8  10          2.13          2.60         1.29 o
  -2   8  10          3.40         10.41         3.12 o
  -1   8  10         20.48         14.31         2.73 o
   0   8  10          0.25          2.98         1.37 o
   1   8  10         74.78         97.82         7.61 o
   2   8  10          9.72         18.15         3.33 o
   3   8  10         23.00         20.92         1.66 o
   0   1  11         33.94         37.01         1.55 o
   1   1  11        145.45        146.50         3.46 o
  -1   2  11        571.36        592.09        12.80 o
   0   2  11        295.50        284.81         6.14 o
   1   2  11        155.00        171.15         4.17 o
   2   2  11         90.32         76.74         2.25 o
  -2   3  11        209.75        201.94         4.77 o
  -1   3  11        173.25        197.45         4.69 o
   0   3  11         88.48         84.91         2.37 o
   1   3  11        465.80        471.01         9.43 o
   2   3  11        264.03        267.96         5.49 o
   3   3  11          7.92          3.96         0.87 o
  -3   4  11         54.26         53.96         2.99 o
  -2   4  11        105.15        114.95         3.22 o
  -1   4  11         61.48         61.29         2.09 o
   0   4  11         78.31         81.65         2.46 o
   1   4  11        164.06        153.98         3.55 o
   2   4  11         82.28         75.47         2.37 o
   3   4  11         26.26         22.90         4.23 o
   4   4  11         63.92         67.30         2.51 o
  -4   5  11         30.11         30.95         1.71 o
  -3   5  11          4.53          1.99         0.88 o
  -2   5  11         61.04         74.35         2.47 o
  -1   5  11         53.77         57.67         2.50 o
   0   5  11         18.86         21.98         3.90 o
   1   5  11         24.48         27.86         1.88 o
   2   5  11         22.61         22.13         1.58 o
   3   5  11         66.44         60.95         2.57 o
   4   5  11         15.54         13.96         1.41 o
   5   5  11         13.24         13.40         1.31 o
  -5   6  11          9.24         11.36         1.45 o
  -4   6  11          4.23          2.49         0.77 o
  -3   6  11         30.00         26.34         2.41 o
  -2   6  11          8.32         10.52         1.70 o
  -1   6  11        103.55        101.32         4.49 o
   0   6  11        143.10        134.86         4.16 o
   1   6  11         44.65         48.67         2.21 o
   2   6  11         46.31         53.54         2.28 o
   3   6  11        148.78        168.44         4.43 o
   4   6  11         77.86         79.78         2.91 o
   5   6  11          9.20          9.09         1.27 o
  -3   7  11         31.44         29.68         2.11 o
  -2   7  11         28.13         39.33         2.62 o
  -1   7  11         57.63         61.41         3.12 o
   0   7  11          4.49          4.78         1.07 o
   1   7  11         44.34         48.67         2.10 o
   2   7  11         65.85         63.58         2.72 o
   3   7  11         36.68         40.58         3.04 o
   0   0  12         36.55         52.35         3.58 o
   0   1  12         63.96         72.71         2.12 o
   1   1  12        158.81        159.57         3.73 o
  -1   2  12          4.23          3.32         0.75 o
   0   2  12        365.58        351.58         7.18 o
   1   2  12        179.80        153.77         3.51 o
   2   2  12         47.51         41.25         1.72 o
  -2   3  12          0.63          1.76         1.09 o
  -1   3  12         11.82         12.83         1.29 o
   0   3  12        351.54        374.96         8.32 o
   1   3  12         46.12         53.80         1.96 o
   2   3  12          4.41          6.76         1.32 o
   3   3  12          2.16          2.32         0.77 o
  -3   4  12          7.80          9.32         1.18 o
  -2   4  12         68.76         61.82         2.14 o
  -1   4  12         44.61         44.23         1.68 o
   0   4  12        119.85        120.02         3.08 o
   1   4  12         52.43         56.19         1.93 o
   2   4  12         98.10         96.92         2.70 o
   3   4  12         41.78         43.56         1.93 o
   4   4  12        100.32        115.83         3.57 o
  -4   5  12          8.61          8.03         1.12 o
  -3   5  12        124.45        125.31         4.00 o
  -2   5  12         68.18         70.01         2.32 o
  -1   5  12          7.78          7.70         0.94 o
   0   5  12        297.22        298.97         7.06 o
   1   5  12         52.45         52.36         2.02 o
   2   5  12         27.94         27.05         1.52 o
   3   5  12         26.83         28.90         1.87 o
   4   5  12         35.12         39.72         1.69 o
   5   5  12         93.07         91.55         3.91 o
  -4   6  12         63.61         63.35         4.16 o
  -3   6  12          7.50          7.68         1.71 o
  -2   6  12          9.85          8.67         1.43 o
  -1   6  12        124.00        133.38         4.23 o
   0   6  12         18.15         22.38         1.73 o
   1   6  12         90.91         99.75         3.14 o
   2   6  12         14.60         20.08         1.46 o
   3   6  12          9.55          7.13         1.80 o
   4   6  12         42.78         47.93         2.86 o
  -1   7  12          6.78          4.92         3.32 o
   0   7  12          3.76          9.19         1.75 o
   1   7  12         29.08         22.76         3.12 o
   0   1  13         43.27         34.79         2.19 o
   1   1  13         11.34         14.03         1.97 o
  -1   2  13         45.46         38.89         1.56 o
   0   2  13        269.32        272.28         6.03 o
   1   2  13        135.94        154.86         3.54 o
   2   2  13         91.01         85.11         2.39 o
  -2   3  13         24.07         25.56         1.38 o
  -1   3  13         43.76         49.37         1.73 o
   0   3  13        179.10        178.55         4.29 o
   1   3  13        209.53        216.86         4.63 o
   2   3  13        148.63        149.31         3.61 o
   3   3  13          8.19          7.88         1.02 o
  -3   4  13         39.10         41.07         1.73 o
  -2   4  13         98.10        109.49         3.06 o
  -1   4  13         22.58         21.42         1.28 o
   0   4  13         22.30         23.73         1.31 o
   1   4  13          7.77          8.04         1.62 o
   2   4  13         29.27         26.69         1.86 o
   3   4  13        113.53        118.95         3.61 o
   4   4  13          2.83          2.21         0.79 o
  -3   5  13         26.76         24.06         1.81 o
  -2   5  13         40.92         34.60         2.63 o
  -1   5  13         74.57         80.40         2.62 o
   0   5  13         34.40         28.48         1.87 o
   1   5  13          1.02          0.16         0.90 o
   2   5  13          7.19          8.19         1.96 o
   3   5  13         42.72         45.81         1.89 o
  -2   6  13         19.13         26.80         2.60 o
  -1   6  13         61.33         71.15         3.31 o
   0   6  13         17.95         19.80         1.66 o
   1   6  13         59.34         59.39         2.53 o
   2   6  13         40.98         39.17         7.35 o
   0   1  14        109.02        113.34         2.86 o
   1   1  14         33.06         34.53         1.49 o
  -1   2  14         39.64         45.99         1.61 o
   0   2  14         22.78         28.25         1.33 o
   1   2  14        139.64        140.12         3.82 o
   2   2  14         19.67         19.40         1.17 o
  -2   3  14          7.32          5.76         0.90 o
  -1   3  14         36.06         34.65         1.37 o
   0   3  14         11.56          8.81         0.89 o
   1   3  14         87.50         95.33         2.80 o
   2   3  14         19.30         18.38         1.26 o
   3   3  14          5.05          6.09         0.91 o
  -3   4  14         20.36         18.40         1.93 o
  -2   4  14         16.89         18.41         1.54 o
  -1   4  14         52.99         51.69         2.47 o
   0   4  14        191.49        186.40         6.04 o
   1   4  14          0.74          0.67         0.73 o
   2   4  14        136.40        144.79         6.63 o
   3   4  14         83.09         75.83         2.70 o
  -1   5  14         40.34         38.37         3.12 o
   0   5  14          4.12          1.80         1.69 o
   1   5  14         59.86         62.53         9.10 o
   0   1  15         16.50         19.32         1.12 o
   1   1  15         28.63         25.06         1.21 o
  -1   2  15        104.96        118.92         2.86 o
   0   2  15         75.79         81.22         2.32 o
   1   2  15         22.60         19.95         1.19 o
   2   2  15         68.82         63.02         2.07 o
  -2   3  15         42.74         40.29         2.20 o
  -1   3  15          7.92         12.34         1.45 o
   0   3  15          5.97          6.11         0.96 o
   1   3  15         51.27         44.38         1.65 o
   2   3  15         59.05         63.42         2.85 o
                                                
